# Supplementary material for: The red blood cell as a mediator of endothelial dysfunction in patients with familial hypercholesterolemia and dyslipidemia
Source: J Intern Med. 2022 Nov 2;293(2):228–45. doi: 10.1111/joim.13580 (PMC10092865; doi:10.1111/joim.13580)
Supplement: Supplementary file 1 — All analyzed classes of lipids. [file JOIM-293-228-s001.xlsx]

## Sheet: Sample Type
Sample	Sample Type	Date of sampling	Sample type
2	FH_RBCs_LDL5.0	2016-12-12	Isolated human erythrocytes
3	FH_RBCs_LDL5.0	2016-12-22	Isolated human erythrocytes
4	FH_RBCs_LDL5.0	2017-02-01	Isolated human erythrocytes		FH patients with LDL>5.0	FH patients with LDL<2.5	Healthy Subjects
5	FH_RBCs_LDL5.0	2017-02-07	Isolated human erythrocytes
6	FH_RBCs_LDL2.5	2017-02-28	Isolated human erythrocytes
7	FH_RBCs_LDL2.5	2017-03-20	Isolated human erythrocytes
8	FH_RBCs_LDL2.5	2017-03-20	Isolated human erythrocytes
9	FH_RBCs_LDL2.5	2017-03-21	Isolated human erythrocytes
10	FH_RBCs_LDL2.5	2017-03-21	Isolated human erythrocytes
11	FH_RBCs_LDL2.5	2017-03-22	Isolated human erythrocytes
12	FH_RBCs_LDL2.5	2017-03-23	Isolated human erythrocytes
13	FH_RBCs_LDL2.5	2017-03-23	Isolated human erythrocytes
14	FH_RBCs_LDL2.5	2017-03-30	Isolated human erythrocytes
15	FH_RBCs_LDL5.0	2017-04-04	Isolated human erythrocytes
16	FH_RBCs_LDL2.5	2017-04-07	Isolated human erythrocytes
17	FH_RBCs_LDL5.0	2017-04-11	Isolated human erythrocytes
18	FH_RBCs_LDL5.0	2017-10-18	Isolated human erythrocytes
19	FH_RBCs_LDL5.0	2017-10-19	Isolated human erythrocytes
20	FH_RBCs_LDL5.0	2018-02-28	Isolated human erythrocytes
22	FH_RBCs_LDL5.0	2018-05-05	Isolated human erythrocytes
23	FH_RBCs_LDL5.0	2018-05-17	Isolated human erythrocytes
24	FH_RBCs_LDL5.0	2018-05-23	Isolated human erythrocytes
25	FH_RBCs_LDL5.0	2018-06-05	Isolated human erythrocytes
26	H_RBCs	2018-06-19	Isolated human erythrocytes
27	H_RBCs	2017-04-04	Isolated human erythrocytes
28	H_RBCs	2017-08-18	Isolated human erythrocytes
29	H_RBCs	2017-08-22	Isolated human erythrocytes
30	H_RBCs	2017-08-24	Isolated human erythrocytes
31	H_RBCs	2017-09-18	Isolated human erythrocytes
32	H_RBCs	2017-10-25	Isolated human erythrocytes
33	H_RBCs	2017-03-03	Isolated human erythrocytes
34	H_RBCs	2017-03-29	Isolated human erythrocytes
35	H_RBCs	2017-10-27	Isolated human erythrocytes
36	H_RBCs	2017-10-30	Isolated human erythrocytes
37	H_RBCs	2018-07-02	Isolated human erythrocytes
38	H_RBCs	2018-06-26	Isolated human erythrocytes
39	H_RBCs	2018-06-27	Isolated human erythrocytes
40	H_RBCs	2018-07-04	Isolated human erythrocytes

## Sheet: Lipid Species Concentration
Lipids	2	3	4	5	6	7	8	9	10	11	12	13	14	15	16	17	18	19	20	22	23	24	25	26	27	28	29	30	31	32	33	34	35	36	37	38	39	40
CE 12:0			0.2786		0.123		0.4654													0.3417			0.0643											0.1367	0.1147			0.3996
CE 14:0	0.2493	0.4117	6.0692	0.1536	2.4227	0.3084	3.4802	0.5004	0.2711	0.4594	0.3427	0.1068	1.1684	0.1032	1.3029	0.5561	0.5793	0.2639	0.9747	11.7033	0.409	0.4348	1.6295	0.283	0.9678	0.5338	0.2277	0.4976	0.0597	1.0287		0.2733	1.1553	3.5147	2.2501	0.112	0.9113	8.3858
CE 14:1			0.2762		0.0791		0.1207						0.0834		0.0649	0.0373			0.0609	0.3652			0.0769		0.0476			0.0321						0.1343	0.1027		0.0492	0.2826
CE 15:0	0.255	0.1322	1.3413	0.1997	0.9139	0.249	1.0291	0.1551	0.1536	0.2245	0.2195	0.2044	0.3432		0.5738	0.2728	0.1534	0.1085	0.3339	5.002	0.1046	0.2649	0.6092	0.2333	0.3167	0.2872	0.0988	0.21	0.0343	0.5887		0.1622	0.4424	1.5022	0.6346	0.0599	0.379	3.07
CE 16:0	2.8956	3.9485	75.8256	1.0676	28.067	3.6175	66.8005	5.4872	2.1793	4.7645	3.9432	1.0162	9.1682	0.934	18.6828	7.3036	6.8978	3.3033	10.6047	139.298	3.9637	5.2618	16.8796	2.4997	9.4819	8.175	2.847	5.8956	0.5525	12.564	0.475	3.262	16.3982	54.9668	33.4928	1.2193	17.2765	120.015
CE 16:1	0.9455	0.6438	18.2148	0.2537	6.4995	0.6603	8.3289	1.8022	0.4758	1.0974	0.9291	0.2365	4.0395	0.1494	3.6393	1.7499	2.5755	0.9155	3.2267	23.4344	1.9384	0.9472	4.6704	0.5725	1.93	1.471	0.3997	1.1923	0.1016	1.81	0.1808	0.6207	2.3118	7.9189	7.658	0.2363	3.541	24.3234
CE 17:0	0.2278	0.0954	1.2794	0.3026	0.7428	0.2618	0.9215	0.2334	0.2124	0.2454	0.2249	0.2676	0.3334		0.6013	0.3056	0.1371	0.1349	0.3068	3.7013	0.1223	0.3545	0.5833	0.2186	0.291	0.3533	0.1025	0.2583		0.6608		0.1909	0.3114	1.7248	0.6399		0.4718	2.9086
CE 18:0	0.3768	0.4038	7.6968	0.1183	3.0408	0.3341	7.0891	0.5827	0.3148	0.5402	0.4859	0.1235	1.0156	0.1432	2.5394	0.8856	0.6691	0.3284	1.1362	15.063	0.4389	0.5485	2.0315	0.3487	1.0964	0.9507	0.3093	0.7622	0.0629	1.596	0.0728	0.4393	1.647	7.0674	3.9535	0.1528	1.9567	12.4266
CE 18:1	5.9644	6.5351	133.652	1.805	45.0834	5.0529	126.758	10.1235	3.8735	7.0797	7.4428	1.3752	16.0719	1.8668	37.175	13.9217	13.1341	6.0475	18.6595	239.44	7.2157	9.6133	32.5671	4.3108	14.6968	17.9188	4.9017	10.2148	0.9399	21.7277	0.9317	6.4847	25.5984	85.8182	59.9301	2.2852	35.8348	231.382
CE 18:2	9.5688	15.8488	359.808	4.1352	115.969	14.0461	432.108	19.7189	8.926	19.2442	18.4266	4.228	33.6047	4.6192	77.1329	33.5188	20.9494	13.5181	40.6446	650.932	13.5483	25.8107	59.0104	11.1962	35.8336	32.0895	13.821	26.2572	2.3385	51.383	1.5734	13.4747	85.1331	211.904	139.528	5.2341	64.6949	434.444
CE 18:3	0.4311	0.5505	18.0013	0.224	4.4577	0.5458	9.8397	1.1777	0.3492	0.7547	1.0174	0.1251	1.9467	0.1446	3.2052	1.2409	1.3595	0.7037	1.7897	20.3791	0.8654	1.0653	3.2318	0.4607	1.6987	1.4681	0.4135	0.9455	0.1059	1.44	0.1055	0.5195	3.1037	7.0019	5.7004	0.2252	2.1531	18.4899
CE 18:4			0.4347		0.1209		0.1745						0.0829		0.0922		0.0506		0.0828	0.3459			0.1125		0.052	0.0536							0.1282	0.6242	0.1454		0.0606	0.5768
CE 20:0	0.0987		1.5347		0.55	0.0948	1.4992	0.0959	0.0919	0.0928	0.1379	0.0801	0.1872		0.2699	0.1312	0.1414	0.0945	0.1548	2.3497	0.0966	0.1365	0.3396	0.0925	0.2206	0.1462	0.0812	0.1336		0.2453		0.0961	0.4184	0.7746	0.5133		0.214	1.5891
CE 20:1	0.0405		0.6272		0.2584		0.6737				0.0524		0.0818		0.0861	0.072	0.047		0.0901	1.0827		0.0479	0.1431		0.0802	0.0694		0.0701		0.1553			0.1983	0.4816	0.2256		0.1306	0.9137
CE 20:2			0.3825		0.1192		0.2793								0.0821		0.0327		0.0486	0.6767		0.0301	0.1028		0.0483	0.0486							0.0578	0.1678	0.172		0.0828	0.4746
CE 20:3	0.3084	0.4548	6.4316	0.085	1.8688	0.3809	3.7454	0.4224	0.1771	0.509	0.4355	0.0858	0.6574	0.0855	1.7531	0.7017	0.5965	0.311	0.6357	11.9547	0.3372	0.4591	1.4877	0.2337	0.7873	0.8816	0.1555	0.4111	0.055	0.6373	0.0581	0.3221	1.0643	3.4508	3.0084	0.1055	1.7178	11.1156
CE 20:4	3.1217	3.137	41.6893	0.4625	15.7003	3.8712	31.2406	2.4882	1.0366	3.1461	2.8313	0.6043	4.1	0.4938	13.4347	4.4294	5.5565	2.2918	5.8283	67.553	2.3946	4.3457	9.696	1.2547	5.5652	9.8792	1.2885	2.8987	0.2787	4.6265	0.2933	2.0042	9.4754	35.9823	19.8226	0.659	13.8793	107.018
CE 20:5	0.5934	0.4136	4.5975	0.1229	3.2462	0.8246	3.6729	0.5093	0.2673	0.5689	0.6596	0.1384	1.3482	0.1446	1.7857	1.0769	1.4956	0.5428	1.7945	11.7031	0.9662	0.7935	3.6185	0.3362	1.7485	1.0536	0.6304	1.1643	0.0466	1.3526	0.0887	0.3301	3.7531	14.2159	3.3781	0.1749	0.9287	16.7263
CE 22:0
CE 22:1			0.0954																															0.1396
CE 22:2			0.1215		0.0727		0.0842													0.1414														0.0771				0.2048
CE 22:4			0.0946				0.1106								0.0443					0.2095														0.0848	0.0576			0.2039
CE 22:5	0.0412	0.052	0.4985		0.2892		0.6525	0.0642		0.0609	0.0725		0.0901		0.2139	0.0914	0.0816	0.0605	0.1171	1.3973	0.0644	0.0621	0.2302	0.0355	0.0778	0.11		0.082		0.1477		0.0437	0.213	0.581	0.3507		0.2142	1.2184
CE 22:6	0.3056	0.2984	3.5813	0.0917	1.9418	0.3951	5.4138	0.3302	0.1534	0.3421	0.2305	0.0643	0.5314	0.0868	1.0564	0.6363	0.5159	0.2278	0.6906	10.9686	0.4053	0.381	1.899	0.2037	0.6636	0.5921	0.2624	0.5382	0.0495	1.0715	0.0394	0.2017	1.7355	4.4221	1.8527	0.066	1.1045	8.1506
CE 24:0																				0.1672
CER 14:0	0.0641	0.1154	0.096	0.101	0.0804	0.0932	0.0857	0.0786	0.0873	0.0934	0.0714	0.0908	0.0796	0.0965	0.074	0.0752	0.0736	0.0755	0.0754	0.1317	0.0876	0.0699	0.0866	0.0838	0.0905	0.0796	0.0829	0.076	0.0909	0.0935	0.0716	0.081	0.0667	0.0728	0.0813	0.1054	0.0775	0.0793
CER 16:0	2.9439	4.37	2.9183	2.9579	2.6835	3.3954	2.7147	2.709	2.9996	3.4819	2.3316	3.2081	2.6791	3.4276	2.8464	3.0518	2.8427	2.5135	2.794	3.3593	3.602	3.2787	2.7787	3.0494	3.5005	2.2193	2.7553	2.7777	3.1402	3.3441	3.1454	2.5212	2.2191	2.9415	3.4524	3.1703	2.953	3.1206
CER 18:0	0.9674	1.1598	1.0521	0.9314	1.1435	1.6339	0.6795	0.8189	1.3361	1.1782	0.8663	0.7605	0.783	1.0625	0.9029	1.0638	1.4555	0.9617	0.7712	1.1519	1.1433	1.2127	1.043	1.1128	1.3333	0.7778	0.9657	0.9537	1.1331	1.0607	0.927	0.7957	1.005	1.1518	1.1592	1.0756	1.1044	1.043
CER 18:1	0.051	0.0468			0.0525	0.0617		0.0406	0.0446	0.0563					0.0453	0.0543	0.0396				0.046	0.0694	0.052	0.055	0.0598		0.0497	0.0463	0.0478	0.0433	0.0379		0.0434		0.0551		0.0478
CER 20:0	0.5112	0.6668	0.8634	0.4331	0.6409	0.7452	0.5588	0.3575	0.8174	0.6697	0.4717	0.3957	0.3246	0.578	0.488	0.49	0.684	0.4343	0.301	0.7648	0.551	0.6182	0.4852	0.5945	0.6107	0.4715	0.5316	0.41	0.555	0.644	0.4253	0.4194	0.4946	0.496	0.6063	0.6325	0.6423	0.7018
CER 20:1	0.0777	0.0569	0.0922	0.0421	0.0708	0.0518		0.0482	0.0514	0.0475			0.053			0.0729	0.0718		0.0374		0.0544	0.0529	0.0429	0.0508	0.0614	0.032	0.039	0.0369	0.055	0.0514	0.0416				0.0643	0.0495	0.0703
CER 22:0	2.6615	4.0619	4.5676	2.5036	3.7233	5.6981	2.9983	2.1111	4.1227	4.3595	2.5671	2.9159	2.0115	3.5975	3.1474	3.4782	4.8218	3.3797	2.1466	5.0199	3.2684	3.8521	3.1968	3.7077	3.8427	2.7516	3.2636	2.8866	3.7845	3.622	3.5414	2.7377	3.1192	3.3581	3.766	3.5363	3.8672	3.9704
CER 22:1	0.421	0.4095	0.4453	0.3284	0.4737	0.7212	0.362	0.3494	0.4978	0.4592	0.2412	0.3322	0.3175	0.4061	0.3647	0.3846	0.5964	0.391	0.2834	0.5932	0.5132	0.5238	0.4267	0.6122	0.527	0.257	0.5211	0.3844	0.5247	0.481	0.4464	0.3445	0.4377	0.4288	0.4509	0.5134	0.4026	0.4756
CER 24:0	5.8745	10.0198	10.3015	5.9985	8.6674	11.6966	7.292	5.0901	9.3046	10.2783	5.6936	8.6206	5.1935	8.9872	6.7743	8.2327	12.6579	7.4546	4.8579	12.2293	7.5392	7.9206	7.8548	8.9558	8.2983	7.8108	7.8581	6.7386	9.2763	7.9316	9.015	6.8632	6.9863	8.6181	9.8513	8.3342	8.4728	8.6182
CER 24:1	14.1209	18.3464	19.1497	10.004	14.5612	26.0361	15.9536	10.8129	15.1711	16.299	9.4614	15.1294	10.5892	19.1493	14.068	16.1724	29.05	13.8632	9.8081	24.492	16.44	17.1783	14.8195	18.0355	16.8215	13.5972	19.1283	12.8656	21.2878	16.5098	18.7155	13.3653	13.3633	14.2274	19.7397	18.7357	18.3579	18.5641
CER 26:0	0.451	0.7269	0.745	0.4701	0.7664	0.7892	0.5313	0.4006	0.7126	0.7495	0.4229	0.726	0.4384	0.7127	0.4634	0.6381	0.9414	0.5852	0.3779	0.7755	0.5692	0.536	0.5445	0.6476	0.5547	0.5457	0.5706	0.4852	0.7137	0.5111	0.6823	0.4899	0.5149	0.6333	0.6813	0.612	0.5475	0.5313
CER 26:1	0.5324	0.6902	0.6685	0.5247	0.8564	0.9818	0.6297	0.5979	0.751	0.8318	0.4526	0.7523	0.6	0.8825	0.5518	0.7312	1.1034	0.5973	0.4673	0.9077	0.7166	0.7304	0.7567	0.7568	0.6475	0.5565	1.0002	0.6087	1.1403	0.7726	0.9368	0.5444	0.622	0.6875	0.8746	0.8219	0.6552	0.7018
DAG 12:0/16:0
DAG 12:0/18:1	0.2192	0.1461		0.1923	0.1335	0.178	0.3086	0.1053	0.1097	0.1281	0.1176	0.1757	0.1037		0.1663	0.1239	0.1603			0.1622	0.1509	0.1241	0.101	0.0952		0.1205	0.0928	0.1145		0.1878		0.1214		0.1211	0.1291	0.1014
DAG 12:0/18:2							0.1039
DAG 14:0/14:0																			0.0594
DAG 14:0/16:0													0.1225
DAG 14:0/16:1													0.0994
DAG 14:0/18:1			0.1783				0.3286						0.1515				0.0824			0.1831			0.1012											0.1092	0.124
DAG 14:0/18:2							0.1739
DAG 14:0/18:3
DAG 14:0/20:0																0.2318
DAG 14:0/20:4
DAG 14:0/22:6
DAG 14:1/16:0													0.2245			0.1952										0.218					0.1728
DAG 14:1/18:1
DAG 15:0/18:1
DAG 16:0/16:0	0.2112	0.1236	0.2261	0.2617	0.2495	0.1206	0.1411	0.245	0.1363	0.2436	0.2396	0.1144	0.3451	0.1258	0.2371	0.2466	0.3193	0.233	0.1221	0.2515	0.2418	0.0968	0.1421	0.1069	0.282	0.2524	0.2517	0.2275	0.2511	0.2437	0.2168	0.2407	0.1428	0.3282	0.3106	0.2324	0.2508	0.2586
DAG 16:0/16:1			0.1381		0.0731								0.2391				0.0781																	0.1068
DAG 16:0/18:0	0.2596	0.1453		0.2521	0.3485		0.2281	0.2987	0.1784	0.296	0.2952		0.3629	0.1635	0.3053	0.265	0.2768	0.2658	0.1827	0.4025	0.2996	0.1427		0.155	0.3096	0.3213	0.257	0.2431	0.2837	0.3559	0.2827	0.2935	0.147	0.3783	0.3806	0.2513	0.318
DAG 16:0/18:1	0.2908	0.2714	1.2678	0.2996	0.39	0.4203	1.5057	0.3679	0.3427	0.3187	0.3514	0.3279	1.062	0.3451	0.5198	0.4461	0.6453	0.5471	0.3352	1.7422	0.4565	0.3714	0.6119	0.3389	0.4106	0.3956	0.294	0.2098	0.2383	0.3397	0.2621	0.2667	0.498	1.1709	1.0438	0.2816	0.3618	1.8588
DAG 16:0/18:2	0.1234	0.1465	0.7276	0.33	0.2487	0.3085	0.9457	0.2784	0.3469	0.3728	0.1687	0.231	0.6317	0.2765	0.2954	0.3257	0.3562	0.4	0.1808	1.1246	0.2734	0.3612	0.3843	0.2851	0.2022	0.2163	0.2728	0.2111	0.2267	0.3158	0.16	0.1737	0.3908	0.6104	0.609	0.2	0.2148	0.6166
DAG 16:0/18:3																																		0.0852
DAG 16:0/20:3	0.0627	0.1011	0.1624		0.0738	0.0992		0.0767	0.0821		0.0852	0.0879	0.0928	0.0839	0.1003	0.0985	0.1266	0.1178	0.0705	0.1043	0.1207	0.0922	0.1342	0.0943	0.0786	0.0608	0.0667			0.0839	0.1013		0.0909	0.0819	0.0806	0.0981	0.1005
DAG 16:0/20:4	0.1194	0.1169	0.206	0.1345	0.1287	0.2524	0.1067	0.2009	0.2119	0.167	0.1405	0.1246	0.3022	0.1646	0.1959	0.2346	0.2614	0.2407	0.1133	0.1805	0.1708	0.2225	0.2179	0.1559	0.1302	0.1563	0.1438	0.1068	0.1012	0.1163	0.1333	0.0983	0.1949	0.1953	0.2527	0.1012	0.2595
DAG 16:0/20:5																	0.041				0.0448
DAG 16:0/22:5
DAG 16:0/22:6	0.0278				0.0326	0.0584		0.0374	0.0615	0.0322		0.0467	0.0762			0.0589	0.0619	0.0485		0.1135	0.053		0.0706				0.0366		0.0448	0.0484	0.0344		0.0667	0.0797			0.0237	0.0633
DAG 16:1/16:1								0.0387					0.0855	0.0659			0.0591	0.069	0.0432		0.0505				0.054				0.0476		0.0634
DAG 16:1/18:0
DAG 16:1/18:1			0.3634				0.5486						0.3084				0.1139			0.3789			0.1408			0.0755							0.087	0.1688	0.2757			0.5913
DAG 16:1/18:2			0.1688				0.2957						0.0884							0.1534														0.0715	0.0921			0.1292
DAG 16:1/18:3
DAG 16:1/20:0	0.0944						0.16																0.1943
DAG 16:1/20:4
DAG 16:1/22:6
DAG 18:0/18:1	0.1454	0.1905	0.4399	0.168	0.1859	0.1763	0.4886	0.1736	0.1904	0.1514	0.1694	0.1953	0.3047	0.167	0.1975	0.197	0.2305	0.1844	0.2704	0.4099	0.1567	0.2018	0.2198	0.1695	0.1578	0.2649	0.2036	0.1302	0.1527	0.2243	0.1492	0.1333	0.2129	0.5491	0.2976	0.1575	0.1826	0.5882
DAG 18:0/18:2	0.1032	0.1336	0.3256	0.165		0.1658	0.4717	0.1784	0.2062	0.1804	0.1469	0.1569	0.2876	0.1782	0.1759	0.185	0.2219	0.1852	0.2604	0.4422	0.1864	0.2341	0.2396	0.189	0.1843	0.1315	0.2122	0.2	0.1945	0.1875	0.1552	0.1234	0.3146	0.2643	0.2324	0.1541	0.1329	0.2231
DAG 18:0/18:3
DAG 18:0/22:6	0.0377	0.0689	0.0577	0.0707		0.0645	0.1444			0.1061	0.0299		0.2091	0.0514		0.4545	0.0619	0.0612	0.0897	0.0724	0.0676		0.0902	0.0394	0.0664	0.2718	0.0505	0.0364	0.0358	0.1221	0.2273	0.0772	0.077		0.0444	0.0551	0.0413	0.0749
DAG 18:1/18:1	0.2387	0.2163	1.8333	0.1236	0.3617	0.2729	3.5714	0.2255	0.1774	0.1866	0.2243	0.2093	0.74	0.1725	0.4615	0.2361	0.3627	0.2435	0.2593	2.3898	0.2176	0.2241	0.496	0.1918	0.2928	0.7173	0.1692	0.1555	0.1278	0.3449	0.1515	0.1463	0.3795	1.4092	1.1882	0.1777	0.2867	3.1676
DAG 18:1/18:2	0.2018	0.1762	1.5779	0.1309	0.2588	0.199	3.9	0.1649	0.1759	0.177	0.1619	0.1325	0.5002	0.1866	0.317	0.204	0.2094	0.2475	0.1866	2.2748	0.16	0.2248	0.3299	0.2151	0.1963	0.2777	0.1582	0.1819		0.25	0.1267	0.1181	0.3217	0.9061	0.9243	0.1262	0.1678	1.6938
DAG 18:1/20:1		0.1676	0.1973				0.1429					0.12		0.0977			0.118			0.1471	0.1032	0.1089	0.1604	0.1274		0.107				0.1242	0.11		0.1446	0.1368	0.1912	0.167		0.2229
DAG 18:1/20:2	0.2076	0.1433	0.2513	0.165	0.2052	0.2308	0.1609	0.1824	0.145	0.2298	0.2204	0.2293	0.0948	0.3542	0.2254	0.1407	0.2237	0.1967	0.2467	0.3093	0.2439	0.2202	0.3827	0.2379	0.2307	0.1819	0.1276	0.3375	0.098	0.1201	0.2915	0.2292	0.2356	0.1739	0.2937	0.2836	0.2188	0.2279
DAG 18:1/20:3	4.4744	3.7831	5.4455	3.9923	4.0961	5.3233	2.5825	4.7804	2.9351	6.1757	6.2917	5.3683	1.8398	8.4392	5.3886	3.3557	6.4406	4.7094	4.539	5.2684	6.3453	5.1317	8.8483	6.2503	5.2954	4.1471	2.9284	6.733	2.3284	2.9138	7.9275	5.2702	5.5609	5.6079	5.3485	8.5274	4.5134	6.3771
DAG 18:1/20:4	0.1147	0.0847	0.188	0.0727	0.084	0.138	0.2007	0.1089	0.1024	0.0569	0.0744	0.0774	0.1324	0.1234	0.1497	0.1168	0.1291	0.0905	0.0938	0.1922	0.0923	0.1255	0.1283	0.0865	0.0918	0.0927	0.0645	0.0773	0.0672	0.0842	0.0838	0.0851	0.1557	0.315	0.1784	0.0749	0.1372
DAG 18:1/20:5													0.0442						0.049														0.0563	0.1884
DAG 18:1/22:4	0.0929	0.0684	0.0625	0.1114	0.1149	0.1134		0.0808	0.093	0.0789	0.094	0.1236	0.0777	0.1063	0.159	0.1105	0.0772	0.0968	0.074	0.1221	0.0769	0.1065	0.1327	0.1072	0.1004	0.0637	0.0869	0.0869	0.0609	0.0789	0.0712	0.0876	0.0928	0.1364	0.1581	0.0884	0.0513
DAG 18:1/22:5			0.0818																	0.0935						0.0321								0.0616				0.108
DAG 18:1/22:6			0.0759				0.0859						0.0671	0.0435	0.0365	0.0415		0.052	0.0496	0.0993			0.0714		0.0354	0.0405	0.0312					0.0206	0.0673	0.1425	0.0501	0.0366	0.0255	0.1078
DAG 18:2/18:3			0.1188				0.1877													0.1064																		0.0592
DAG 18:2/20:3	0.0897	0.0814	0.1762	0.0761		0.0855	0.1367	0.0749	0.0544	0.0772	0.0714			0.0653	0.0851		0.0851		0.0579		0.0741	0.0882	0.0933	0.0956				0.0822		0.0613	0.0788	0.0637	0.0673	0.0758	0.0715		0.0637	0.102
DAG 18:2/20:4			0.0706				0.084													0.0834														0.1	0.0631
DAG 18:2/20:5
DAG 18:2/22:4			0.0665	0.0771	0.0926	0.0845		0.0543	0.0649	0.0579	0.0481	0.0692	0.0607		0.0903					0.1299	0.0452	0.0556	0.0831	0.064	0.0688		0.0698	0.0708		0.0605		0.0496	0.0613	0.0664
DAG 18:2/22:5
DAG 18:2/22:6			0.0396				0.0505																											0.0557
DAG 20:0/20:0	0.0865	0.1103	1.1174		0.6288		1.3086	0.0979	0.1119	0.1074	0.1555		0.1536		0.2794	0.1516	0.1138	0.0778	0.2309	2.0224	0.1005	0.141	0.2902	0.1067	0.1918	0.1463	0.0715	0.1503		0.2479		0.0987	0.4	0.7375	0.4125	0.0679	0.2385	1.1817
DCER 16:0	0.3656	0.4595	0.325	0.431	0.258	0.4503	0.2539	0.3898	0.2795	0.4069	0.2644	0.35	0.3351	0.4316	0.2635	0.4266	0.3758	0.3675	0.2821	0.5507	0.5484	0.4178	0.3117	0.3513	0.418	0.3631	0.3253	0.211	0.28	0.3664	0.4285	0.3212	0.3763	0.3806	0.41	0.35	0.286	0.3065
DCER 18:0	0.2411	0.2714	0.4429	0.2865	0.2938	0.2849		0.202	0.344	0.2703	0.1958		0.2	0.1903	0.186	0.3719	0.4217	0.2712	0.22	0.378	0.35	0.274	0.1748	0.2552	0.282	0.198	0.255	0.1266	0.2774	0.3068	0.2129	0.2184	0.4648	0.2718	0.2778	0.2653	0.1857	0.334
DCER 20:0		0.1378	0.3964		0.1737	0.1777		0.1451	0.2314				0.1366	0.1699		0.1944					0.1857					0.1137	0.1677	0.0707	0.1426				0.2296			0.1192	0.1056
DCER 22:0	0.4122	0.5881	1.1107	0.3787	0.562	0.6121	0.4461	0.3324	0.485	0.5919	0.273	0.3595	0.3162	0.4757	0.372	0.5523	0.7602	0.5629	0.2507	0.8493	0.5154	0.4965	0.4113	0.4245	0.4406	0.3566	0.4814	0.2301	0.4978	0.4587	0.4072	0.4291	0.5672	0.3738	0.5167	0.319	0.3713	0.5065
DCER 22:1		0.0852																					0.0937
DCER 24:0	0.7285	0.8833	1.5643	0.5769	0.9376	1.0834	0.6897	0.6243	0.9031	1.0671	0.559	0.8909	0.5568	0.9209	0.5244	1.0363	1.3656	0.8779	0.4623	1.3907	0.8543	0.7624	0.6259	0.7379	0.6799	0.7109	0.7364	0.4641	0.8944	0.7536	0.8198	0.6113	0.866	0.7	1.11	0.7028	0.6338	0.9406
DCER 24:1	1.413	1.5071	1.9571	1.2606	1.5047	2.4447	1.3691	1.2973	1.2352	1.6589	0.9594	1.2664	1.0865	1.8621	1.0926	1.7746	2.6393	1.6421	1.0761	2.2587	1.8272	1.6496	1.4332	1.4354	1.4755	1.2666	1.9022	0.8784	1.8848	1.5728	1.8338	1.2801	1.696	1.3252	2.2233	1.5976	1.464	1.9418
DCER 26:0			0.2214		0.1686	0.2185											0.2627	0.1491								0.1094		0.0748	0.1584		0.1457				0.2033	0.1349
DCER 26:1	0.1757	0.15	0.2063	0.1548	0.1609	0.2111	0.1553		0.1559	0.1737	0.1272	0.1662	0.1811	0.2073		0.2947	0.2381	0.1575	0.1619	0.2437	0.1984	0.1537	0.1614	0.1968	0.1737	0.1312	0.216	0.1342	0.1992	0.1986	0.1996		0.1893		0.1593	0.1783	0.1707	0.2105
FFA 12:0	1.3358	1.6367	2.3219	0.9106	1.4732	1.5099	2.9013	1.2056	1.3804	1.0849	0.9999	1.4654	1.1803	1.0524	1.3783	1.1811	1.3384	1.0756	1.2856	1.7145	1.0791	1.2439	1.2288	1.4833	1.2575	1.1275	1.3042	1.0421	1.0372	1.7085	1.3001	0.8387	1.4765	1.05	1.1805	1.4241	1.0633	1.9199
FFA 14:0	6.8997	7.7721	12.2487	5.4144	7.8454	7.101	13.7233	6.1414	6.6534	5.7658	4.5192	5.2629	6.0312	5.008	6.2981	5.2403	6.6596	6.1809	6.691	12.7523	5.3126	6.3489	6.387	6.6332	5.6276	5.3674	5.5859	5.0243	5.1892	8.7051	5.9101	4.5379	6.4931	6.6355	6.5946	6.5586	6.0863	10.2526
FFA 14:1	1.4224	1.4411	2.2583	1.2121	1.57	1.5846	3.2668	1.3905	1.4497	1.6422	1.2065	1.463	2.5615	1.0983	1.4895	2.4853	1.3525	1.2954	1.3859	1.9529	1.2636	1.45	1.3419	1.6519	1.4161	2.8321	1.2397	1.2636	1.342	1.8731	2.5715	1.1948	1.4107	1.4267	1.4084	1.5128	1.4787	2.2255
FFA 15:0	6.6859	8.0653	7.8292	6.0166	5.8395	7.0683	7.978	5.5582	6.5269	5.9077	4.6917	5.9974	7.7796	5.2735	6.4065	7.9419	6.3929	5.7562	6.0357	7.1907	5.6206	6.5085	6.6558	6.816	6.0161	7.951	6.0197	5.4656	5.697	8.5153	8.0571	5.0507	5.6958	5.848	6.7351	7.369	6.3496	8.5957
FFA 16:0	34.9928	36.7904	74.4925	34.7595	48.5189	38.8327	66.753	34.8092	34.4663	34.6921	37.4441	25.2335	41.3176	26.2394	36.4471	35.2812	34.2702	29.7979	34.8493	79.1209	32.8256	32.971	34.2744	32.9875	33.7839	31.2518	33.7465	35.04	31.5315	46.4712	38.7738	31.5531	36.0544	40.6503	43.2881	39.9966	36.4888	67.6081
FFA 16:1	2.8632	2.5986	8.631	2.1962	4.6576	2.6885	10.0178	2.5207	1.9365	2.2398	2.3076	1.7213	3.4167	1.897	2.5507	2.1955	2.4756	2.1055	2.644	7.676	2.3101	2.4645	2.5032	2.1651	2.3333	2.2884	2.1439	2.1694	2.2147	2.9244	2.3562	2.0349	2.8381	3.0295	3.6986	2.3302	2.7091	6.6481
FFA 17:0	5.4191	6.2251	6.6666	5.1257	5.0951	5.4978	6.0696	4.8712	5.3995	4.6573	4.6085	4.4266	5.3306	4.3299	5.1823	5.0313	5.1866	4.9596	5.0527	5.9596	4.5829	5.2521	5.0614	5.7865	4.9333	4.8549	5.4225	4.8675	4.7898	6.9729	5.4866	4.4061	4.7259	5.0273	5.3122	5.9793	5.1699	6.7226
FFA 18:0	11.4589	13.5289	21.5926	12.8328	16.3327	14.066	19.3987	11.4295	12.3385	12.9239	16.3554	9.4679	15.05	10.2261	14.1428	14.5507	12.5541	10.3532	12.0422	21.0377	11.2696	12.3713	12.1371	11.9952	11.4161	11.3499	13.2197	13.4992	11.0812	18.7051	14.9553	11.603	13.0955	16.9027	15.6836	14.9069	12.6343	19.1726
FFA 18:1	6.7981	5.9329	37.8612	4.7439	15.4627	6.2021	41.6303	6.2868	3.9562	4.6986	6.2717	2.9495	8.1836	3.6836	7.4154	5.4996	5.2921	4.0627	5.7866	46.3765	4.2376	6.0106	5.1273	3.6558	4.5799	6.4041	3.3375	3.4827	3.2731	7.4215	3.9579	3.2846	7.6859	14.0491	13.9037	3.5835	6.0028	27.3545
FFA 18:2	2.4454	2.6131	15.462	1.9971	5.227	2.3456	19.5743	2.6471	1.8833	2.2976	2.4628	1.3303	3.8472	1.7541	3.0169	2.401	2.2007	1.7359	2.4874	17.5444	1.6253	2.6237	2.0375	1.5809	1.8842	2.3928	1.8918	1.5051	1.6835	2.8858	1.5924	1.5885	3.0544	5.9974	5.2923	1.4648	2.4043	9.5923
FFA 18:3	0.4757	0.4653	1.7633	0.4318	0.8154	0.4118	2.9478	0.3504	0.3341	0.4013	0.4273	0.2905	0.6301	0.2808	0.6974	0.4168	0.3409	0.3188	0.3901	2.3771	0.3231	0.4152	0.2926	0.3401	0.3654	0.338	0.3083	0.2911	0.3475	0.5192	0.3541	0.325	0.5972	1.1493	0.8616	0.2877	0.3928	1.4356
FFA 18:4	0.1974	0.1684	0.1991	0.1876	0.1313	0.1945	0.3045	0.1665	0.145	0.1507	0.1937	0.1984	0.2466	0.1329	0.1642		0.1602	0.2098	0.1706		0.1479	0.167	0.1299	0.1878	0.1526	0.1765	0.1416	0.1874	0.1598	0.253	0.2176	0.1518	0.152	0.2006	0.1741		0.2329	0.261
FFA 20:0	1.2691	1.2975	1.2997	0.9452	1.0988	1.0688	1.2449	0.865	1.0904	2.8186	2.8437	1.6834	1.2951	0.9435	1.2185	1.1485	0.9346	0.8989	0.9642	0.9298	0.7142	1.4308	1.1911	1.1808	0.869	1.1089	1.5634	1.3637	1.3871	2.7695	1.159	1.0402	1.2434	1.1729	1.2472	1.4379	1.0535	1.5342
FFA 20:1	0.3415	0.3737	0.6902	0.3612	0.5418	0.31	0.7584	0.2941	0.3628	0.2752	0.3276	0.3393	0.4657	0.316	0.4378	0.3505	0.3047	0.3147	0.3241	0.6786	0.2251	0.3543	0.3164	0.3387	0.2788	0.3334	0.4223	0.2757	0.3175	0.4828	0.4239	0.2645	0.3735	0.3589	0.3973	0.4185	0.3635	0.7569
FFA 20:2	0.1541	0.1535	0.3461	0.1718	0.1746	0.145	0.3347	0.1427	0.165	0.1507	0.1667	0.1421		0.1379	0.2042		0.1658	0.1411	0.1518	0.2771	0.1238		0.1493	0.1538	0.1663	0.1738		0.1845	0.1509	0.155			0.146	0.1629	0.221	0.1548	0.2115	0.272
FFA 20:3	0.5809	0.6427	0.8121	0.5555	0.5846	0.5668	0.8445	0.6396	0.5209	0.6747	0.7606	0.4568	0.7808	0.4125	0.8717	0.615	0.5859	0.5299	0.6414	0.7258	0.4678	0.5119	0.5896	0.6522	0.5973	0.6293	0.4819	0.6541	0.651	0.6158	0.6342	0.5173	0.7081	0.6429	0.7433	0.6583	0.8534	1.1433
FFA 20:4	0.9788	0.7911	1.4114	0.8781	0.8403	0.5981	1.4653	0.7685	0.51	0.9569	1.0697	0.4779	1.3835	0.5128	1.2356	0.7633	0.853	0.6883	0.7074	1.3422	0.5787	0.5229	0.5986	0.5043	0.7161	1.0001	0.5994	0.625	0.639	0.648	0.537	0.6157	0.6841	1.5962	1.2009	0.5144	0.7224	1.9132
FFA 20:5	0.1738	0.2021	0.2688	0.1994	0.2391	0.2077	0.33	0.1805	0.1977	0.2103	0.2308	0.2348	0.454	0.1454	0.2729	0.2134	0.2592	0.1805	0.2154	0.3883	0.1946	0.2054	0.2493	0.1997	0.2304	0.2415	0.2081	0.2157		0.2425	0.2412	0.2037	0.2297	0.6077	0.2608	0.1816		0.4803
FFA 22:0	0.899	0.989	0.9475	0.7058	0.662	0.7462	0.8457	0.5636	0.7175	1.9123	1.8085	1.0133	1.0214	0.594	1.0016	0.858	0.7303	0.6323	0.6783	0.6854	0.5124	0.7129	0.7123	0.8421	0.6069	0.9039	0.9408	0.8081	0.9227	1.7288	0.7508	0.6477	0.7167	0.721	0.7343	0.9207	0.855	0.7336
FFA 22:1	0.3491	0.4144	0.6129	0.3436	0.4257	0.3319	0.6036	0.3429	0.3232	0.3996	0.4117	0.3264	0.4364	0.2633	0.5155	0.3505	0.3456	0.3025	0.4011	0.624	0.2653	0.2809	0.3702	0.3889	0.3331	0.3365	0.3917	0.3551	0.3395	0.5514	0.4537	0.3182	0.3716	0.3677	0.3326	0.4163	0.3969	0.6594
FFA 22:2		0.1102		0.1284	0.1479		0.2469	0.1321		0.1199					0.1496				0.1145	0.1587		0.0874	0.1147	0.1261		0.1402				0.1621
FFA 22:4	0.1685	0.1225	0.2204			0.1698	0.2189	0.121	0.1263		0.1155	0.1397	0.1848	0.1359		0.1525			0.1301	0.2178	0.1286	0.153	0.1061		0.1598					0.1407					0.186		0.1854	0.2813
FFA 22:5	0.1643	0.1832	0.2456		0.1714	0.1613	0.3259	0.1314	0.1855	0.1623	0.1304	0.155	0.2781		0.1815	0.1437	0.1653	0.1923	0.1533	0.3413	0.1726	0.1791	0.1634	0.1923	0.1565	0.1495	0.1514		0.1598	0.1875	0.2095	0.1614		0.2544				0.327
FFA 22:6	0.2256	0.2298	0.435	0.236	0.2924	0.2145	0.6146	0.204	0.2155	0.2138	0.1951	0.2031	0.364	0.1853	0.2114	0.2235	0.2278		0.2294	0.6051	0.2098	0.1639	0.2657	0.207	0.179		0.1739	0.1952	0.2165	0.3049	0.212	0.1566	0.3051	0.4183	0.2984	0.2272	0.2082	0.4891
FFA 24:0	0.8714	1.1553	1.1469	0.8144	0.662	0.8949	1.0428	0.5773	0.9355	0.9299	1.3408	0.6844	0.7682	0.6131	0.9531	0.8281	1.0368	0.7966	0.7993	1.1089	0.5124	0.678	0.651	0.9121	0.6	1.265	0.8423	0.6354	0.7648	1.2881	0.7058	0.5237	0.7392	0.8074	0.8221	0.8655	1.039	0.901
FFA 24:1	0.6053	0.5657	0.609	0.5988	0.5832	0.4776	0.6568	0.4956	0.4978	0.4837	0.6225	0.3992	0.5264	0.3435	0.6443	0.5341	0.5325	0.4406	0.5851	0.5486	0.4566	0.398	0.4523	0.528	0.5092	0.5421	0.516	0.5	0.5232	0.7467	0.5532	0.4555	0.5676	0.6407	0.6138	0.5558	0.5915	0.6032
HCER 14:0	0.1641	0.2337	0.1994	0.2311	0.2563	0.2941	0.2213	0.2237	0.2801	0.2723	0.2117	0.2493	0.2523	0.2221	0.2343	0.2096	0.2738	0.27	0.2206	0.3215	0.2472	0.2461	0.235	0.2153	0.2527	0.1979	0.2168	0.2572	0.3088	0.2121	0.2932	0.216	0.1935	0.2418	0.2769	0.2579	0.2091	0.2162
HCER 16:0	0.7699	0.9553	1.3101	1.3345	1.0822	1.3281	1.0854	1.0053	1.6208	1.0375	0.7438	0.666	1.1862	1.1443	1.083	0.8215	0.6314	1.0757	1.4592	2.3627	0.8876	1.0361	1.028	1.173	1.1387	0.6518	1.286	0.9301	1.5057	1.4716	1.0466	0.8469	0.9113	2.0917	1.273	1.382	0.7229	1.5498
HCER 18:0	0.2714	0.2838	0.1742	0.1247	0.1965	0.2032	0.2506	0.1577	0.1561	0.1763	0.2371	0.3137	0.1318	0.2189	0.3184	0.1692	0.1638	0.1155	0.2317	0.2921	0.1094	0.2162	0.2311	0.2527	0.2424	0.1782	0.2482	0.1983	0.2471	0.3155	0.1486	0.2383	0.1112	0.2282	0.1921	0.3163	0.2388	0.2945
HCER 18:1						0.0852				0.0739					0.0826			0.0541	0.0726			0.068	0.0759	0.0573	0.0606			0.0531		0.0735				0.0739
HCER 20:0		0.0475	0.08																	0.1139				0.0484						0.0642					0.0678
HCER 20:1	0.0548						0.0561										0.0553
HCER 22:0	0.096	0.0999	0.2915	0.0939		0.1426	0.2831		0.1648	0.0965			0.0846	0.0942	0.1462	0.1056	0.1166		0.1181	0.4538	0.0751	0.1047	0.1418		0.0967	0.0788	0.116	0.0911	0.1007	0.1182		0.0806	0.0991	0.1798	0.1489	0.1203	0.1181	0.3519
HCER 22:1					0.0769						0.0527			0.0888									0.0744	0.0649					0.0578	0.0716			0.0651				0.044
HCER 24:0	0.2887	0.416	0.6617	0.2629	0.4063	0.4974	0.6509	0.286	0.461	0.3468	0.2776	0.3619	0.3251	0.3979	0.4363	0.332	0.4258	0.3897	0.329	0.9223	0.2972	0.3358	0.3414	0.2902	0.3327	0.3212	0.3653	0.2656	0.4241	0.4068	0.3801	0.3395	0.4289	0.5123	0.4347	0.3661	0.3224	0.7191
HCER 24:1	0.1629	0.2902	0.4892	0.1762	0.2178	0.3744	0.4052	0.1942	0.3034	0.1863	0.133	0.1802	0.2008	0.2589	0.2553	0.2148	0.4048	0.2449	0.2884	0.7239	0.1567	0.2189	0.2705	0.2007	0.2244	0.3119	0.3409	0.1562	0.3088	0.3276	0.2443	0.1741	0.2609	0.4292	0.3097	0.2322	0.285	0.6414
HCER 26:0						0.0872		0.0419														0.0635
HCER 26:1																										0.0368
LCER 14:0	0.2081	0.2975	0.2669	0.3571	0.2763	0.49	0.2304	0.2344	0.3658	0.3317	0.1927	0.3347	0.1642	0.3492	0.3573		0.132	0.1772	0.2653	0.4004	0.2255	0.3241	0.2479	0.2684	0.3136	0.1931	0.2561	0.2113	0.2462	0.5921	0.1991	0.2463	0.2293	0.2601	0.3245	0.2982	0.1886	0.2781
LCER 16:0	7.1467	7.7378	8.7634	7.0639	5.2063	10.0254	7.4597	5.9467	13.2056	8.913	6.7692	7.7302	4.5426	9.35	8.973	6.5905	6.9773	5.091	6.9862	10.9135	6.4796	6.8029	6.728	7.2054	8.1385	6.7219	6.6529	5.7327	7.4958	12.9571	6.2413	5.7114	5.8248	7.9673	10.8843	8.1361	6.2784	8.2888
LCER 18:0			0.1717	0.1602		0.2217	0.1656	0.1422	0.2009							0.1402	0.1513		0.0879	0.2111				0.1709	0.1645	0.1663	0.152		0.1527	0.2613	0.1684		0.1766	0.1895	0.2158	0.1319	0.1475	0.2047
LCER 18:1			0.2107	0.1569					0.1574											0.2184	0.122	0.1675	0.1721	0.1766	0.1645		0.1405		0.1592	0.1763		0.1661	0.1581	0.1643	0.1713	0.1476		0.2202
LCER 20:1																								0.146									0.0937		0.2124			0.1468
LCER 22:0	0.1484			0.1173					0.1813		0.1456		0.1007		0.2196	0.1329				0.2002				0.2413		0.1953		0.1073	0.1267	0.2459			0.1406				0.1397	0.2233
LCER 24:0	2.1853	0.6998	1.9353	0.9688	1.6939	1.3425	0.7802	0.6426	1.3517	0.9321	0.938	1.057	0.6417	0.9029	2.5595	1.6221	0.8255	0.8455	0.6428	1.9985	0.7091	0.8132	0.7759	2.3543	0.6765	2.8793	0.7002	0.5895	0.7689	2.8199	0.7876	0.639	1.7843	0.7052	1.0172	0.847	0.7196	1.6982
LCER 24:1	2.7375	1.4195	2.9293	1.2979	1.3782	2.5396	1.5382	1.2325	3.2028	1.4628	1.4289	1.7264	0.8984	1.9927	3.0134	1.9551	1.7061	1.0531	1.2192	3.0578	1.6347	1.4231	1.5601	2.5724	1.2311	2.9335	1.4793	0.8589	1.336	3.7648	1.385	0.8283	2.0347	0.8883	2.2995	1.4942	1.3693	2.3816
LPC 14:0
LPC 15:0			0.1617	0.161									0.2558							0.3067							0.1333							0.1671				0.1685
LPC 16:0	6.163	12.8763	36.0047	18.658	21.2699	14.9007	26.9249	19.6272	21.6029	19.7599	12.1784	10.543	21.7438	21.7816	12.8248	11.467	12.4479	21.0462	15.9407	40.9178	20.5395	11.2259	23.189	15.7589	17.7158	11.4476	20.3109	9.7646	19.9914	23.4631	21.3121	21.3375	20.3627	17.2993	20.3648	17.3648	13.4669	36.4464
LPC 16:1			0.3595				0.2797	0.2004											0.1554	0.4807	0.1948		0.2392								0.2785		0.114	0.2176				0.5269
LPC 17:0		0.4464	0.4623	0.4808	0.448	0.5072	0.6023	0.6162	0.5106	0.6501	0.3381	0.2827	0.5351	0.7095		0.295	0.2082	0.4968	0.3845	1.1355	0.3278	0.4783	0.7496	0.5531	0.4952	0.4826	0.5405	0.3987	0.5422	0.6213	0.4616	0.7484	0.5413	0.5619	0.4864	0.4855	0.4039	0.8782
LPC 18:0	6.0148	12.4925	18.73	17.9024	14.9345	16.5237	22.0029	15.7724	17.2871	14.9283	13.2514	10.0413	15.9439	24.1465	10.0329	10.5526	10.308	16.933	11.0956	22.5765	15.9955	11.3806	16.7778	15.5155	14.7373	10.4888	20.8218	9.3358	18.8032	16.7501	17.5001	22.696	18.6248	12.4086	17.5093	17.1448	7.48	19.8
LPC 18:1	1.3407	1.8719	7.6957	2.5158	4.1581	2.5156	6.8581	4.997	2.7522	2.0466	1.8815	1.2649	3.9191	4.004	2.3576	1.5265	2.8809	3.8525	3.3559	7.6747	2.6837	1.6318	3.1179	1.8878	2.5203	3.3204	2.8878	1.5647	2.8787	4.2117	3.0798	3.8477	2.3717	5.7691	3.6321	2.6855	2.2866	10.9858
LPC 18:2	0.3333	0.5561	4.9564	0.7041	1.855	0.8904	5.206	1.4277	0.7818	0.8267	0.6321	0.4099	1.0388	1.3782	1.0104	0.5088	0.8077	1.1077	1.2165	5.1303	0.7014	0.626	0.9489	0.6784	0.9017	0.74	1.3328	0.5642	0.8054	1.5411	0.8038	0.9111	0.8333	4.5108	2.0004	0.7814	0.6636	5.2374
LPC 18:3
LPC 20:0	0.2667	0.2643	0.2996	0.3005	0.2437	0.2254	0.5679	0.2087	0.359		0.2646	0.2355	0.2186	0.4159		0.2868	0.1388	0.2443	0.1631	0.2901	0.2592	0.3025	0.2569	0.2765	0.231	0.251	0.2295	0.2407	0.311	0.234	0.2706	0.3661	0.2635	0.1978	0.2876	0.2352	0.3066	0.3593
LPC 20:1			0.2461				0.3098	0.1597						0.1359				0.1629	0.1224	0.1823		0.1495				0.1501	0.1555			0.1916				0.2077	0.1656			0.2096
LPC 20:2			0.2378				0.2199																								0.1194				0.1765			0.1697
LPC 20:3		0.1828	1.0101	0.161	0.2751		0.37	0.2912			0.1396		0.2186	0.1722	0.197		0.2128	0.1538	0.1709	0.7542	0.2287		0.2871	0.2048	0.1774	0.1358	0.1666	0.1411	0.1515		0.1293	0.4067		0.4827	0.4315		0.2074	0.9421
LPC 20:4	0.1317	0.2271	0.8988		0.3459	0.3268	0.5765	0.1691		0.3389	0.1388	0.1678	0.2448	0.2548	0.3191	0.2376	0.2997	0.2688	0.2175	0.6879	0.305	0.211	0.3367	0.1659	0.1642	0.2896	0.1629	0.1599	0.2658	0.1703		0.235	0.276	1.0763	0.4358	0.1991	0.2164	1.6527
LPC 20:5
LPC 22:4
LPC 22:5																				0.1934														0.1319				0.2129
LPC 22:6			0.2226				0.1183												0.0874	0.1968																		0.3371
LPE 15:0
LPE 16:0	0.4787	0.6722	1.4005	0.7184	0.8352	0.6738	0.8624	0.9441	0.8237	0.8043	0.4904	0.5579	0.9189	0.8608	0.5819	0.5832	0.8347	0.7703	0.6256	1.2185	0.8749	0.6541	1.0204	0.8724	0.8099	0.5475	0.74	0.6835	0.9387	0.9118	0.9672	0.7711	0.8392	0.8126	0.8864	0.8204	0.8238	0.9916
LPE 16:1	0.0291	0.0333	0.0456	0.0277	0.0341		0.0399	0.0381	0.0274	0.0259	0.0287		0.0599	0.0334			0.0339	0.0348	0.0237	0.0372	0.0403	0.0237	0.0468		0.0413	0.0169	0.0262	0.028		0.0434	0.0421	0.029		0.0514	0.0503	0.0425	0.0488	0.045
LPE 17:0			0.0431	0.0312	0.0306	0.0447	0.0328	0.0436	0.0496	0.036	0.0244	0.0359	0.055	0.0404	0.0325	0.0274	0.0235	0.0335	0.0298	0.0558	0.0243		0.0521	0.0364	0.0413	0.0192	0.0342	0.0268	0.0344	0.0422	0.0349	0.0477	0.0354	0.0351	0.0279	0.0335	0.0353	0.0344
LPE 18:0	0.5163	0.9338	1.5687	0.9019	0.9611	1.1435	1.086	0.9956	1.0293	0.9519	0.8126	0.5706	1.1301	1.3034	0.5918	0.7229	0.8945	1.1248	0.8515	1.2458	0.9947	0.7456	0.9549	0.9155	0.8358	0.6735	0.9076	0.574	1.0555	0.9745	1.2021	1.0088	0.8832	0.5952	1.12	0.9965	0.6768	1.1421
LPE 18:1	0.9768	1.0186	1.4733	1.1818	1.0881	1.5609	1.1782	1.373	1.0939	1.0918	1.0055	1.3485	1.118	1.501	1.5933	1.4	1.4404	1.1966	1.1808	1.5917	1.5111	1.4443	1.5028	1.1838	1.5173	1.3246	1.2828	1.4941	1.4867	1.696	1.5124	1.6001	1.0954	2.1444	2.2758	1.7462	1.3042	1.7261
LPE 18:2	0.049	0.0751	0.2782	0.1015	0.1682	0.1118	0.2199	0.1333	0.1551	0.1321	0.0862	0.0978	0.1299	0.1629	0.1102	0.0798	0.1068	0.1205	0.1258	0.2987	0.1314	0.1306	0.132	0.1402	0.1149	0.0904	0.1688	0.1413	0.1847	0.2349	0.1139	0.1449	0.1309	0.2643	0.2659	0.2074	0.17	0.2737
LPE 18:3
LPE 20:0																																		0.0175
LPE 20:1	0.0228	0.0412	0.0348	0.0275		0.0364	0.03	0.028		0.0259	0.0274	0.0329	0.0367	0.0372	0.044	0.034	0.03	0.0359	0.0189	0.0248	0.0346	0.0335	0.025	0.0282	0.0225	0.0264	0.0329	0.0268	0.0334	0.0375	0.032		0.0253	0.0322	0.0515	0.036	0.0472	0.0367
LPE 20:2						0.0331	0.0384	0.0249				0.0224	0.0143	0.0231	0.0289		0.0274		0.0213	0.0322	0.0256	0.0223	0.0255	0.0304				0.0246		0.0308	0.0388			0.0327	0.0319	0.0348	0.0439	0.0263
LPE 20:3	0.0608	0.1042	0.1113	0.0976	0.1059	0.1148	0.0971	0.1277	0.0881	0.0964	0.0749	0.119	0.121	0.1063	0.104	0.1314	0.1021	0.0961	0.1044	0.1847	0.1429	0.0971	0.1176	0.1723	0.0912	0.0772	0.1288	0.1194	0.1156	0.153	0.1395	0.131	0.088	0.1321	0.1701	0.1275	0.1261	0.1351
LPE 20:4	0.4525	0.5668	0.6015	0.6429	0.5458	0.8423	0.5	0.5387	0.5487	0.7279	0.551	0.679	0.6393	0.7187	0.7762	0.6325	0.8077	0.6938	0.7801	0.6669	0.808	0.692	0.6898	0.7366	0.7446	0.7303	0.7286	0.7733	0.8971	0.8998	0.9777	0.9183	0.617	1.1658	1.1188	1.0174	0.8797	0.8909
LPE 20:5				0.0325	0.025				0.0147			0.017	0.022	0.0217					0.0253	0.0234	0.0389	0.0293	0.0308	0.0221	0.0275		0.0319	0.0361		0.0452	0.0362		0.0316		0.0225	0.0377
LPE 22:4	0.408	0.3428	0.4982	0.2356	0.3364	0.4025	0.2359	0.2441	0.2655	0.4507	0.3119	0.5589	0.2377	0.409	0.4457	0.4025	0.5071	0.3695	0.2941	0.2417	0.408	0.4777	0.2795	0.3799	0.419	0.5069	0.1995	0.3845	0.3336	0.3541	0.4383	0.5276	0.1562	0.387	0.6037	0.5689	0.6834	0.4123
LPE 22:5	0.1117	0.1405	0.1113	0.2056	0.1517	0.2505	0.1278	0.2072	0.1645	0.1438	0.1631	0.2221	0.2014	0.2207	0.2117	0.2218	0.1749	0.2317	0.1972	0.2244	0.3158	0.2076	0.2196	0.2717	0.2298	0.1656	0.2121	0.2651	0.1978	0.2879	0.3464	0.3212	0.2563	0.2502	0.3246	0.2572	0.1689	0.2251
LPE 22:6	0.0308	0.0288	0.0442	0.0463	0.0279	0.0335	0.0322	0.0378		0.0504	0.0274	0.0465	0.0385	0.0485	0.0413	0.0352	0.0313	0.0322	0.0298	0.0533	0.0461	0.0422	0.0543	0.0442	0.0496	0.035	0.049	0.0504	0.0465	0.0566	0.0512	0.0322	0.0528	0.0526	0.0467	0.0533	0.0329	0.0498
PC 12:0/16:1						0.2935			0.2383				0.2867				0.3776										0.3636
PC 12:0/18:1	3.4641	2.0678	2.2048	6.2543	3.5798	5.1571	3.4037	3.1894	4.3447	2.8307	2.9862	3.4097	5.0737	6.284	2.4073	4.2848	4.0983	3.965	3.3764	4.736	5.531	3.5996	3.9256	3.8791	4.6098	1.935	3.7827	3.2115	2.4955	5.7282	5.5416	1.745	3.6866	3.3543	1.7547	3.8198	1.3391	3.4787
PC 12:0/18:2	0.3001		0.4449	0.6596	0.5051		0.5486	0.7915	1.1441	0.5344	0.6932	0.6517	1.0261	1.0792		0.637	0.4214	0.6099	0.4013	0.7276	0.454	0.7193	0.9483	0.7453	0.7762	0.3041	0.5358	0.5613	0.6629	0.5781	0.6008	0.5648	0.8324	0.4479	0.8849	0.5115		0.8358
PC 12:0/20:4						0.6313			0.5619			0.4451	0.5	0.4429					0.4223		0.6091	0.6389		0.5642			0.4407				0.5356	0.3879	0.7683	0.4503
PC 14:0/14:0		0.2329	0.47	0.3892	0.2519	0.3478	0.3405	0.1418	0.2053	0.3926	0.1908	0.2536	0.3377	0.1855		0.1739	0.373	0.1396	0.2945	0.381	0.2241	0.1815	0.2246	0.2718	0.1991		0.2101	0.2152	0.2186	0.16	0.2469	0.1915	0.1263	0.2292	0.1735	0.1718	0.1758	0.196
PC 14:0/16:1	0.254		0.6475		0.4876		0.2919	0.4538	0.2933			0.4	0.5352	0.3905		0.3112	0.5967	0.349	0.3272		0.4483	0.3448	0.5595	0.4756				0.3326									0.2637
PC 14:0/18:1	7.7605	7.6465	10.5718	11.9851	6.8119	5.7562	9.4133	7.6202	9.0153	8.5	5.5028	7.547	9.3979	8.2366	7.1999	7.7905	9.1888	6.5067	7.1654	9.2589	10.2065	6.2897	7.2161	7.1686	6.5173	5.0065	5.9678	5.9026	6.1	7.7601	7.2041	7.5183	5.3209	6.3977	7.9886	7.776	5.7617	8.5732
PC 14:0/18:2	1.6806	2.5822	7.2847	4.8919	2.6519	2.2182	8.2029	2.6737	3.0568	3.9101	2.773	4.0297	3.8566	3.9282	3.2421	3.6908	2.1644	2.2546	3.3172	4.7419	2.6514	2.7465	2.2065	2.9368	2.3852	1.5732	2.614	2.6485	3.3	3.0501	1.9133	3.144	2.3239	2.2189	2.7674	2.5758	1.5492	2.9881
PC 14:0/18:3
PC 14:0/20:2
PC 14:0/20:3	0.3112	0.557	0.9605	0.8381		0.9884	0.5091		0.6174	0.928	0.6988	0.5595	0.8427	0.6416	0.6648	0.7338			0.5262	0.8837	0.9568	0.683		0.466	0.4057	0.3453		0.4106			0.3878	0.4096	0.3292	0.4095	0.7969		0.5787	0.7836
PC 14:0/20:4	1.0958	1.3186	1.6824	1.6105	1.0101	2.3332	1.3338	1.1246	1.8247	1.8323	0.9566	1.4007	1.6522	1.2756	1.5949	1.0104	1.9903	1.1983	1.6441	1.6278	1.6567	1.35	1.5378	1.2288	0.6145	0.8528	0.9126	1.063	1.2191	0.7185	1.0402	1.341	0.922	1.2919	1.4869	1.4527	1.0338	1.5094
PC 14:0/20:5
PC 14:0/22:5							0.6023
PC 14:0/22:6							0.8777														0.9037		1.1883
PC 15:0/14:1			1.05			0.8358		0.6545	1.0112				0.5774	0.6364						1.2622			1.1053					1.1943					0.658
PC 15:0/16:1																				0.878
PC 15:0/18:1	1.1999	0.9477	1.2437	1.3776	1.2478	1.4846	1.1523	1.0695	1.3469	1.4762	0.5033	1.1851	0.9609	1.0997	1.0822	1.4607	0.9826	1.403	0.8441	1.776	0.7162	1.0537	1.347	1.274	1.1127	0.86	0.8447	0.8074	0.8745	0.9943	0.9804	1.0024	1.0072	1.1773	0.7157	1.0329	0.5815	1.2344
PC 15:0/18:2		0.7643	0.8305	1.2586	1.0039	1.1322	1.0711	0.7915	0.9474	1.1384	0.5777	1.1162	0.7253	1.0144	1.0478	0.6932	0.3831	0.8496	0.7134	2.4839	0.5811	0.8828	0.62	1.5228	1.1358	0.7461	0.828	0.7718	0.8286	0.9968	0.4783	0.8158	0.7804	0.9364	0.8561	0.6211	0.6108	1.1701
PC 15:0/20:3																				1.0427
PC 15:0/20:4	0.6564	0.6585				0.5373									0.7887							0.7619																0.7991
PC 15:0/20:5
PC 15:0/22:5
PC 15:0/22:6										0.44
PC 16:0/12:0	3.2381	2.2362	3.647	6.8497	5.5585	7.063	3.3276	6.8521	6.7894	3.3411	3.4462	4.3855	6.652	5.9818	4.178	8.2545	6.8308	5.2016	4.4466	7.219	8.4259	4.3694	7.0367	5.4879	5.8938	2.7279	6.6909	6.9965	4.387	6.0945	7.3752	1.7408	5.4035	5.3333	3.8694	4.0344	1.7275	5.4891
PC 16:0/14:0	2.2222	3.7271	5.4893	8.1146	4.4695	4.4348	2.0043	3.6908	5.7923	3.9425	2.5108	4.1236	5.1483	2.7176	2.9394	3.6577	5.6224	2.9829	4.6233	5.0857	5.3224	3.5565	4.0968	3.4242	3.9027	1.7443	3.4473	3.2243	2.4049	2.8218	3.9027	2.5207	2.2737	3.45	2.8571	3.3276	2.1758	4.3307
PC 16:0/14:1
PC 16:0/16:0	20.9905	33.1115	31.0841	31.9232	28.0036	34.6696	32.1762	25.5479	27.0257	33.9035	16.8369	34.1591	21.7465	29.8152	31.211	26.551	29.9748	25.3763	25.6859	33.5048	30.2198	23.9226	22.5459	26.6981	30.8867	20.6623	22.1018	24.8635	25.5862	23.6291	35.8646	25.1791	24.5333	25.3583	31.5918	27.0773	22.5758	30.9832
PC 16:0/16:1	5.3333	4.9299	11.505	12.5903	8.1589	6.8283	4.1449	11.042	9.1503	7.9852	4.7631	7.6745	14.2216	3.3267	6.6055	7.8261	16.8	9.1102	9.7178	8.2476	19.5672	4.8194	7.9622	6.451	6.7062	3.6066	3.6509	4.6957	4.9263	5.1055	13.3487	4.8186	3.7895	5.15	7.1184	6.0663	5.7495	9.1426
PC 16:0/18:0	11.902	14.5823	16.0273	18.1016	13.5624	17.9197	15.0772	11.9364	16.4231	18.5476	11.1062	16.2584	14.3179	19.0541	19.2585	14.5489	16.3932	16.9173	12.8678	15.8894	18.6223	13.2954	14.6246	16.3909	15.7567	12.0096	12.4681	12.7562	18.3853	16.8604	21.2285	15.2222	14.5564	14.8835	17.5704	15.2403	12.6863	15.3734
PC 16:0/18:1	233.356	272.281	420.442	318.115	258.258	335.526	317.711	264.263	334.848	293.143	209.843	296.102	296.794	326.59	330.531	302.507	384.054	330.925	239.442	364.153	355.674	254.257	300.882	273.473	277.421	216.049	230.944	229.862	314.065	290.863	401.402	279.215	238.546	289.828	320.608	283.504	271.593	383.685
PC 16:0/18:2	146.437	264.764	634.675	435.356	324.366	312.529	557.091	283.163	344.913	372.778	256.502	367.5	288.274	401.371	334.194	328.496	263.869	328.468	286.884	548.1	280.541	317.377	267.152	321.488	279.699	199.949	285.367	270.833	352.858	357.22	293.463	262.44	365.646	389.265	350.387	323.327	237.955	426.812
PC 16:0/18:3	2.4347	5.646	11.9425	11.8375	6.614	6.2279	5.2254	5.6666	5.8449	6.5047	5.9033	4.8644	10.0984	5.4746	5.0454	5.2928	8.5723	6.2128	5.8367	8.9517	8.5456	6.2622	5.3247	6.8664	6.4049	3.2444	4.9441	5.1359	7.8429	4.1609	9.6775	3.7219	7.9184	6.5023	6.1353	5.5553	4.8016	8.1501
PC 16:0/18:4
PC 16:0/20:1	2.0514	2.0678	3.235	2.2386	1.6365	1.8558	2.4464	1.3942	1.9769	1.7857	1.3589	1.9543	1.6336	2.3116	2.1644	1.8308	2.0707	1.6877	1.5944	1.9655	1.8503	1.2966	2.1167	1.9015	1.7287	1.3054	1.5057	1.1124	1.685	1.7293	2.0674	1.5222	1.4252	1.3773	1.9625	1.7735	1.9029	2.3565
PC 16:0/20:2	2.5209	4.5033	9.2305	4.1162	4.0536	3.8587	5.7211	2.8496	5.184	5.1438	2.872	4.2946	4.3343	4.4247	4.1712	4.665	4.3672	3.823	3.014	6.5484	4.5583	4.1197	4.0118	3.2812	4.2594	3.0492	3.0362	3.28	3.9712	3.0302	5.0952	3.1064	2.8962	3.3996	5.0769	4.2747	3.8979	6.2896
PC 16:0/20:3	19.4362	45.0979	56.3545	35.1247	26.1644	40.7209	25.7656	34.0392	38.7131	45.3263	41.7291	43.4467	34.806	31.1667	43.9958	40.6247	41.1649	38.9144	24.0366	61.8611	42.7225	32.0571	36.9516	30.0669	36.8198	23.9828	12.8639	24.7609	24.1347	22.1932	37.2029	31.9518	24.5319	30.4295	51.4014	31.5623	41.942	64.6652
PC 16:0/20:4	87.0552	87.562	108.609	77.0654	77.399	126.239	62.4142	58.0052	91.9996	92.4766	68.702	87.4343	72.1087	81.9011	95.0945	72.265	131.864	95.3969	70.8108	105.443	99.0349	92.05	76.3383	64.8194	75.0823	95.8134	45.8153	47.1103	65.6339	52.4742	87.6815	63.5129	78.0871	107.075	97.5531	74.9716	92.1803	157.071
PC 16:0/20:5	10.0624	8.6284	9.8174	16.9125	11.3514	26.8199	5.336	7.8634	16.4349	13.0522	11.5522	11.7514	20.1299	15.1811	7.2717	13.4945	27.0527	19.0782	16.372	10.9016	23.7214	14.304	17.1262	11.6477	14.8231	8.8979	23.2587	15.5743	5.6834	10.5689	24.4709	6.9799	29.8965	40.451	11.0784	14.2839	4.7308	24.5278
PC 16:0/22:1																0.3652	0.4074							0.2852	0.2484					0.4864					0.4105
PC 16:0/22:2																0.3747		0.3431												0.2215					0.448		0.3123	0.3134
PC 16:0/22:4	2.862	3.3136	3.5341	2.5776	3.996	3.3605	2.2004	1.816	4.522	3.5493	2.6094	3.1672	2.7411	2.4893	3.3102	1.9814	3.848	2.587	1.626	3.2088	3.6512	2.2746	2.4396	1.7881	1.9576	2.0178	1.2524	1.4439	2.9539	2.2148	3.3344	2.595	1.7234	2.2262	2.6238	2.9071	2.4525	3.5153
PC 16:0/22:5	7.9704	7.0335	10.4194	12.2134	12.9739	7.8582	8.2513	7.6049	15.5599	9.8727	10.6961	8.3443	11.9313	10.5356	10.3567	10.2029	15.4667	10.4862	7.5547	18.6087	13.0727	7.6861	13.1028	9.0895	10.1239	6.0923	7.4462	8.0433	10.5316	8.3448	14.1012	10.2621	9.1054	10.6543	14.52	9.5017	5.3022	24.1747
PC 16:0/22:6	31.9509	31.3268	38.2222	35.9397	34.3469	42.1457	38.6672	22.5953	40.2767	30.36	14.2002	30.6748	30.6008	36.0605	25.35	34.4288	35.2541	31.1611	29.5909	70.5205	44.482	25.0161	60.8056	29.5992	30.8554	20.0211	38.4	26.4	35.5028	42.124	42.6094	22.5166	46.4829	44.5238	24.2903	24.6027	20.5273	54.1931
PC 17:0/14:1					1.0385			1.0909				0.6452	0.5094	0.6545		0.8308							0.7018	0.9231			0.7308						0.7013
PC 17:0/16:1
PC 17:0/18:1	1.9353	2.2401	2.007	3.8848	2.7207	2.6567	2.1273	2.4828	2.8892	1.8519	1.4931	2.2038	2.3639	2.7829	2.2527	2.2398	1.4883	2.6027	1.6507	3.1968	1.9896	2.5739	2.4246	2.2438	3.1792	1.6893	2.1668	2.0991	2.3035	2.8965	2.0887	2.6917	2.4704	2.2658	2.3319	2.1827	1.2995	2.8503
PC 17:0/18:2	1.5091	1.7765	2.3254	2.5884	2.3488	3.0038	3.8141	2.3219	2.4132	2.6253	1.403	2.3081	1.486	2.6116	1.7397	2.6041	1.0056	2.333	2.0331	4.1548	1.6163	3.1781	2.3889	2.3386	2.1013	1.33	2.0782	2.2977	1.8644	2.9704	1.0814	1.9579	2.48	2.7075	2.2896	1.8268	1.5825	3.197
PC 17:0/20:3	0.6154		1.05					0.6545	1.0517			1.3548		0.9697	0.7423			0.5684		1.4146	0.5502	0.8889			0.9043													0.7477
PC 17:0/20:4	1.6615	1.7122	1.3333	1.1594	1.0769	2.1493	0.9452	1.4182	1.2539	1.0311	0.9091	1.3161	1.0943	1.1364	1.4474	1.4769	1.1373	1.44	0.9187	2.2927	1.0376	2.0741	1.2	1.2718	1.0174	1.9064	1.1683	0.7848	0.8558	0.972	0.785	1.1184	1.0597	1.9957	1.0971	0.9091	1.0667	2.7252
PC 17:0/20:5																			0.5742				0.9474				0.7788						0.5455	0.6087				1.0935
PC 17:0/22:5
PC 17:0/22:6	0.7846					1.0746		0.5318	0.9438			0.6452									0.6638	0.7143	0.7719						0.5953			0.5243
PC 18:0/12:0	0.8515	1.0339	1.6395	2.6174	1.4115	1.9795	1.3296	1.6234	2.8024	1.5952	1.1408	1.6425	1.9026	2.2892	1.227	1.8113	1.9629	1.4437	1.3506	2.2023	2.4074	1.645	1.7511	1.4832	1.8081	0.6143	1.7628	1.4174	1.7063	1.9454	2.856	0.594	2.4324	1.1601	1.2006	1.3447	0.7048	1.8179
PC 18:0/14:0	0.5999		1.2437	0.9299	0.6591	0.984		0.5539	0.9776	0.6845	0.5033	0.7392	0.9609	0.6508	0.8834	0.7358	0.7765	0.723	0.4924	0.7814	0.5306	0.7161	0.8082	0.9698	0.5365		0.7345	0.6459	0.6825	0.6269	0.6927	0.6126	0.3589	0.6664	0.5195	0.6063	0.4405	0.8304
PC 18:0/16:1	0.7238		0.9211	1.3427	0.8614	1.0174	0.5108	1.316	0.6354	1.0023	0.7631	0.6709	1.389	0.5935	0.5945	1.005	1.4601	0.8082	0.7198	1.0095	1.7534	0.6169	0.8575	0.9342	0.5133	0.4328	0.6	0.72	0.5668	0.6303	1.7681	0.6128	0.5614	0.75	0.6857	0.7035	0.5275	1.3723
PC 18:0/18:0	2.5642	3.4032	3.4203	5.3175	3.4673	4.2455	3.8823	2.7788	4.1927	4.369	2.5165	4.1685	2.6233	4.5223	3.4895	3.2915	3.6238	3.6397	2.5323	3.8835	3.6409	3.8996	3.3098	3.822	3.6858	2.749	3.1859	3.1487	4.2444	3.5882	4.007	3.9262	3.2495	3.6987	4.2483	4.0439	2.7047	3.5348
PC 18:0/18:1	44.6662	47.5809	58.2581	74.7484	50.1583	65.8446	78.7363	47.4402	65.5837	69.5238	45.9178	63.4949	51.064	87.1909	60.9117	52.9368	56.535	57.6247	44.1181	59.7213	58.9905	52.3299	47.9918	60.0493	59.3111	49.5587	56.5012	52.3344	69.5315	66.685	66.9465	60.2946	54.1019	57.2902	55.2048	56.2642	40.7195	64.1645
PC 18:0/18:2	48.2579	71.3709	125.549	117.714	85.6755	107.927	226.232	73.4908	92.1497	99.9902	81.5391	107.554	77.6634	132.891	88.5253	88.1097	74.2418	78.9899	78.7924	160.548	82.9566	101.875	80.6927	95.2461	77.8803	58.2102	85.9055	82.2269	100.715	99.3375	73.2254	92.1741	95.3135	115.525	108.069	92.3269	48.4571	148.045
PC 18:0/18:3	0.7151	1.2255	2.8535	2.4672	1.7147	1.9871	2.006	1.9381	1.6592	1.4774	1.7015	1.6969	2.5738	2.4716	1.7703	2.2543	1.7859	1.8063	1.3755	2.5681	2.2596	1.792	1.5313	1.772	2.465	0.9246	1.6715	1.3196	1.8846	1.2847	2.1923	1.3866	1.6902	2.2485	1.7852	1.5331	0.9084	2.3554
PC 18:0/20:0	0.9031	0.8185		0.5855	1.1865	1.2763	1.3296	0.8064	0.9124	1.1429	0.7214	1.2267	0.8841	0.9426	0.9938	0.6925	0.6902	0.9715	0.9004	1.1366	1.0943	0.5419	0.6927	0.8662	0.755	0.529	1.0467	0.8771	1.1731	0.8887	0.8526	0.7611	0.9312	0.9996	1.1801	1.2126	0.4934	1.0972
PC 18:0/20:1				0.5817	0.3068		0.5584		0.3379		0.2237	0.3234	0.3844				0.3355		0.3517		0.3233	0.5376			0.3726		0.2984			0.2702	0.2931		0.5226		0.3463	0.7308	0.5506
PC 18:0/20:2	0.5335	0.723	1.4237	0.686	0.6104	0.7188	1.4368	0.5629	0.8541	0.8887	0.7428	0.7946	0.5504	1.0144	0.7688	0.6037	0.4682	0.5637	0.6737	1.2645	0.7991	0.5231	0.7066	0.6164	0.7572	0.7136	0.552	0.5437	0.6525	0.5316		0.9037	0.607	0.7328	0.8959	0.7307	0.5738	1.1284
PC 18:0/20:3	7.8598	11.3713	14.4068	9.0623	6.5069	13.2936	10.2044	7.7753	8.8087	11.0521	11.7661	11.763	7.1261	10.0604	10.5419	9.5803	10.9254	7.5509	5.513	15.807	11.4817	9.0869	10.0692	7.6425	8.3986	7.0742	4.0134	7.2989	6.2759	5.2598	7.6582	10.3229	6.68	8.2927	14.9458	7.6945	7.3468	19.9838
PC 18:0/20:4	40.2403	37.0173	35.9182	28.0646	30.3535	61.212	41.2647	19.8374	29.2474	41.1768	36.0944	37.153	20	39.0372	39.1935	28.9878	48.75	30.0056	23.9865	40.9478	33.304	37.925	32.9361	25.7743	27.9709	37.7682	19.3299	21.6667	26.7948	20.549	30.2166	30.0216	28.5303	36.8063	38.9788	33.1155	26.168	71.6948
PC 18:0/20:5	6.7268	3.8552	4.5514	6.4062	4.309	14.9956	4.4104	4.0694	6.3855	4.7879	6.5755	6.7563	5.9507	9.5667	3.6823	6.7472	11.8973	5.7863	5.1215	6.007	14.5127	8.2368	9.8642	6.2742	8.6731	4.6359	8.8401	6.7194	3.1952	5.3756	9.2331	3.7453	9.6358	13.964	5.2882	6.8444	1.6343	12.9322
PC 18:0/22:4	1.3237	0.8964	1.1882		1.0159	0.9664	1.0717	0.4729	0.8689	1.0721	0.7492	1.173	0.7041	0.9487	1.1845		1.1486	0.995		0.6448	0.9931	1.0101	0.7961	0.7774	0.483	0.7062	0.4996		0.6363		1.0629	1.0062	0.8114	0.6866	0.8746		0.7432	1.2166
PC 18:0/22:5	2.1037	1.3086	2.0625	3.3675	2.2609		2.5095	1.6025	2.9536	2.2783	2.8442	1.965	2.1865	2.4664	2.7004	2.0725	4.2	1.8443	1.4113	3.2	2.292	1.8101	2.8593	1.9974	1.869	2.0047	1.9766	1.8777	2.2426	1.742	3.7639	2.2345	1.9987	2.0743	3.1138	2.4558	1.0826	4.8889
PC 18:0/22:6	8.1069	6.7394	5.5556	8.9138	8.1297	6.9771	10.3313	4.5812	7.2767	8.8846	4.344	9.5691	6.1033	8.7823	6.3	6.8212	9.5123	6.9578	5.7273	13.8442	11.0142	7.3065	15.0231	6.2977	5.7334	6.8375	8.6143	6.8357	8.4354	6.1822	8.8125	6.7003	11.0314	10.6857	7.2581	6.6295	3.4017	14.524
PC 18:1/16:1	5.7478	4.3725	8.2822	6.2543	4.7254	5.2353	8.0039	7.0282	5.9957	5.0714	3.4728	5.6135	5.2467	5.9249	6.3606	4.4796	6.7514	5.3883	5.2146	7.4829	6.8043	4.5866	5.5612	4.1072	5.4443	4.5765	3.6358	4.27	5.0549	4.6258	5.6481	5.7362	3.1165	4.9538	5.9799	5.0671	4.264	8.1692
PC 18:1/18:1	16.0918	16.5855	24.3095	23.3227	14.8	19.5216	34.0898	21.0272	18.9322	18.0595	12.1799	15.8529	17.979	24.6199	19.391	16.5354	19.413	17.6798	15.7471	23.6091	16.6427	17.2337	13.3931	15.193	18.0616	18.6824	18.4634	14.2901	19.5584	20.708	20.2055	20.6056	13.9103	17.2604	17.0278	20.3853	17.3556	25.1474
PC 18:1/18:2	18.0924	30.8826	60.1525	35.8581	29.6824	33.5958	107.212	36.5695	28.065	38.0348	22.9762	35.4351	27.4387	49.8369	30.1081	30.3504	23.3107	28.0945	28.9096	58.8226	23.8627	38.5294	22.9587	32.9754	29.5506	25.8207	36.5151	25.6433	33.1678	35.6243	26.4119	33.3604	30.6266	36.2149	37.3502	37.5409	24.2202	49.4388
PC 18:1/18:3		1.0027	1.9209	1.1896	0.6839	0.6424	1.306	0.9597	0.6174	0.58	0.8115	0.5371	1.1602	0.6365	0.8013	0.9376	0.9123	0.7646	0.842	1.4167	0.7912	1.1536	0.5604	0.8388	0.6537	0.6296	0.8763	0.6283	1.101	0.8138	0.8007	0.4916	0.8605	0.819	0.85	1.5073	0.5208	1.354
PC 18:1/20:1		0.4577	0.691		0.4091		0.8509	0.5305	0.4345		0.2237	0.5717		0.606	0.2761		0.4074	0.5846		0.7104	0.3979		0.3849	0.4991	0.4222	0.4031	0.4489	0.4261		0.6269	0.6394	0.4641	0.4645		0.5644	0.609	0.372	0.5735
PC 18:1/20:2	0.2787	0.4131	1.4237			0.6932	1.3846		0.4965				0.3892	0.5995	0.5931	0.4496			0.5152	0.828	0.6053	0.6975	0.6079	0.3852	0.4838		0.3572		0.435	0.3987	0.7279	0.6213	0.289	0.4071	0.4977	0.6394		0.5851
PC 18:1/20:3	2.0094	3.4182	6.315	2.4008	2.169	4.077	4.2943	4.1129	2.4697	3.3325	2.5155	3.8069	3.1875	3.2234	3.9651	2.8741	3.2487	2.3834	1.9245	6.288	3.2487	3.4202	3.3813	2.4978	2.5358	2.6505	1.4371	1.7554	2.3342	2.1527	2.1353	3.994	2.033	2.0962	4.4625	2.798	3.4781	7.1962
PC 18:1/20:4	9.6521	9.1322	13.3525	6.3363	7.6263	15.7834	12.3032	7.6471	7.5895	7.4336	6.3063	7.4781	6.0217	9.0617	9.465	6.9282	11.438	7.8499	6.9369	12.8541	8.1372	11.05	8.4693	6.0035	6.4863	10.2711	5.0606	4.0484	5.5101	5.0295	7.0785	7.9957	7.8369	8.8659	11.8954	8.2973	9.6057	19.2566
PC 18:1/20:5	1.5288	0.6731	1.4294	1.3524	1.2863	2.9901	1.1434	1.2545	1.326	1.0504	0.9283	1.5592	1.7083	1.8099	0.8896	1.251	2.4161	1.4695	1.9031	1.3984	2.0175	1.6751	1.4221	1.2424	1.8923	1.1908	2.4387	1.1958	0.6503	0.9111	1.5783	1.0719	3.0311	3.6711	1.1714	1.6532	0.6308	2.9982
PC 18:1/22:4	0.6082											0.5076																				0.5884			0.615
PC 18:1/22:5		0.6543	0.5194	0.6036		0.9197	1.0239		0.7232		0.6077		0.7198	0.609		0.6775	0.9167	0.5006		1.3913	1.0611				0.5192	0.6183	0.6431	0.6851	1.0409		0.6892	0.8889			0.9402			1.3149
PC 18:1/22:6	2.5751	1.5803	3.3889	1.6331	1.4431	2.8757	3.8116	1.32	1.5295	2.1831	1.014	1.7886	1.389	2.5282	1.1111	1.1522	1.7582	1.3667	1.9091	4.4075	1.9562	1.5968	3.0046	1.4461	1.0942	1.8197	2.3143	1.7679	1.6222	2.1792	2.0625	1.8232	2.0271	2.5143	1.2581	1.8661	0.9992	4.9401
PC 18:2/16:1	2.3323	2.83	10.0373	5.3906	3.4285	4.7367	9.3001	4.2919	4.0221	3.3037	2.8225	4.5595	4.3874	4.5542	3.5584	3.6533	2.9881	3.0192	4.3873	7.6323	3.6502	3.8059	3.2824	3.7888	3.805	2.368	2.7439	3.6483	3.5051	3.688	2.9323	3.7276	3.6419	3.705	4.9774	3.745	2.7985	5.0567
PC 18:2/18:2	1.9207	4.6272	16.7881	7.5397	5.9857	5.3836	19.8541	5.9806	5.8454	6.1265	4.6794	6.3568	5.7761	8.4932	6.3557	5.6392	2.7774	3.2545	4.4675	11.7645	3.3052	5.6009	3.2459	5.3207	5.8969	3.406	6.1129	3.964	5.8263	5.6517	3.2755	4.4901	5.3414	5.018	7.7647	5.2338	4.5892	8.2328
PC 18:2/18:3		0.3798	0.9071				0.4919				0.5072		0.5129		0.4749	0.3822	0.3616	0.4218		0.7456	0.4728	0.4807		0.3935					0.578	0.4161				0.4863	0.3837	0.5653	0.4882	0.6895
PC 18:2/20:1			0.7852		0.3836	0.5535	1.5423				0.2936								0.3517	0.7341		0.3145							0.6399				0.4276		0.3463	0.2923	0.3524	0.7013
PC 18:2/20:2			0.8701				0.836			0.3921		0.4204		0.4047		0.3044				0.4742		0.515		0.423	0.3155
PC 18:2/20:3	0.3556	0.5697	2.5452	0.7137	0.6057	0.8401	0.9131	0.9597	0.7821	0.9374	0.8317	0.8812	0.5903	0.5749	1.1872	0.795		0.8015	0.5123	1.367	0.9148	1.1333	0.8095	0.5219	0.9382			0.5749	0.7047	0.4439	0.5954	0.8602	0.6777	0.622	0.9681	0.8479	0.5993	1.1785
PC 18:2/20:4	3.1474	2.222	6.1154	2.9569	3.1061	5.4075	3.8107	2.9464	4.0724	3.862	2.9702	3.8221	2.8696	3.6938	4.4449	3.4641	3.4012	2.7389	2.5676	4.8554	2.8017	3.625	3.3051	2.7309	3.4366	2.672	2.7585	1.9676	4.1448	2.371	3.0952	3.1897	3.5087	3.673	6.6115	3.8409	2.7353	5.1124
PC 18:2/20:5			0.6583	0.6406																			0.7396	0.6557			1.0161	0.5694				0.4256	0.6381	0.5337				0.9031
PC 18:2/22:4																																0.4965
PC 18:2/22:5																						0.3094							0.7097
PC 18:2/22:6	0.9538						1.3165						1.1049	0.9425						1.342		0.9073		0.8922			1.7143	0.6984					1.1196	0.9167				0.8028
PC 20:0/14:1												0.3273								0.4524										0.3273					0.2245
PC 20:0/18:1	0.6967	1.0339	1.7525	0.9092	0.9773	1.8753	1.9146	1.4133	1.0427	1.3095	0.8556	1.7095	0.8648	1.6159	0.9497	0.9543	1.2942	1.037	0.8816	1.8155	1.1539	0.8902	0.9429	1.0458	1.1524	0.8754	0.9365	1.0366	1.4717	0.7566	1.3854	1.0024	1.0832	0.9132	1.0852	1.1304	0.9691	1.4214
PC 20:0/18:2	0.4573	0.661	2.1119	0.9024	1.0418	0.8215	2.3511	0.5805	0.9474	0.9409	0.7923	1.173	0.5838	1.1224	0.8105	0.9367	0.747	0.9018	0.7134	1.5581	0.6356	0.8632	0.7112	0.6707	0.7194	0.6001	0.9904	0.6841	1.0814	0.8196	1.1438	0.7342	0.9538	1.2214	1.1946	0.6759	0.5664	1.0657
PC 20:0/18:3
PC 20:0/20:3
PC 20:0/20:4	0.5537		0.6009		0.8207	0.915	0.6805		0.5583	0.6202		0.6067	0.5163		0.4902		0.5354	0.6114	0.4279	0.7367		0.6389	0.3825				0.4379		0.3657			0.5927	0.5122	0.4116	0.4315	0.4651	0.4954	0.779
PC 20:0/20:5
PC 20:0/22:6
PE 14:0/16:1																	0.0871
PE 14:0/18:1	1.5828	1.0351	1.4172	1.388	1.892	2.3897	0.8424	1.7469	1.4065	2.2185	1.8614	1.5835	1.8024	1.56	1.2953	2.1202	1.2652	2.448	1.0603	2	1.7386	1.9263	1.8067	1.7806	2.0374	1.1974	1.7815	1.8873	1.4703	2.0039	1.4212	1.4481	1.5176	1.4782	1.0158	1.2698	0.6957	1.7275
PE 14:0/18:2	0.3421	0.3119	1.1016	0.677	0.6848	0.8541	0.4766	0.6936	0.63	0.8791	0.8323	0.5536	0.7659	0.6794	0.66	0.8438	0.3231	1.0042	0.3696	0.7152	0.6759	0.7453	0.782	1.0843	0.5941	0.3818	0.6255	0.5921	0.5757	0.9424	0.4029	0.5224	0.5562	0.5123	0.5905	0.4188	0.2973	0.6533
PE 14:0/18:3																0.0936
PE 14:0/20:3					0.2889			0.1677			0.1051		0.1897		0.1235	0.2209		0.237	0.1102	0.2554		0.2	0.2549	0.2305	0.2883	0.1837				0.1552					0.1563		0.0821
PE 14:0/20:4	0.7977	0.5571	1.1632	1.1856	0.9165	1.386	0.4991	1.0151	1.4048	0.9642	1.3528	1.0506	0.9636	0.7293	0.7568	1.2222	1.0439	1.2675	0.7871	1.5232	0.9259	1.37	0.9979	1.1375	0.889	0.7083	1.0685	0.7715	0.8248	0.8636	0.6097	0.8958	0.7851	0.9356	0.7429	0.7517	0.6279	1.3112
PE 14:0/20:5									0.3214														0.2504													0.1629
PE 14:0/22:4	0.3939		0.3788		0.2494	0.4248	0.2321		0.3611	0.325	0.5637	0.6198	0.2159	0.2695	0.3027	0.3611	0.2189	0.3731	0.1769		0.3014	0.35	0.2289	0.3724	0.2124	0.269	0.2226	0.1717	0.2802	0.2828		0.2731	0.1688	0.2364	0.267	0.2764	0.2476	0.2989
PE 14:0/22:5	0.1318			0.1639	0.315	0.3643			0.2189		0.301	0.1829	0.1798	0.2772	0.27	0.2061		0.2286			0.303	0.2344	0.3039	0.3068			0.2328	0.2004		0.192		0.2444	0.1244		0.1979
PE 14:0/22:6	0.2744		0.832		0.7982	0.85		0.8644	0.45	0.4465	0.4432		0.7577	0.5521		0.52	0.3533	0.6797	0.4588	0.5159	0.5093	0.4672	0.4901	0.5323	0.679	0.4062	0.7511	0.428		0.52	0.373	0.5603	1.1118
PE 15:0/18:1	0.8764	0.6031	0.7543	0.9911	1.3325	1.2052	0.5778	1.0541	1.0689	1.0914	0.7849	1.0588	1.0094	1.3612	0.6714	1.9012	0.525	1.2342	0.8175	1.9067	1.1298	1.233	1.2228	1.222	1.5388	0.4875	0.871	1.3	1.2692	1.7114	0.6365	1.2541	1.1143	1.8821	0.6979	1.0651	0.4516	1.4066
PE 15:0/18:2			0.3178	0.3976	0.6319	0.4198	0.3388	0.527	0.4333	0.3972		0.3485	0.5268	0.4248	0.2698	0.585		0.5302		0.8185	0.3955	0.3351	0.5406	0.546	0.398		0.273	0.3356		0.6399		0.2549	0.6577	0.7114		0.4855		0.5594
PE 15:0/20:4	0.4236	0.4825		0.4129	0.6662	0.6169		0.65	0.5778	0.4911	0.417	0.5696	0.6309	0.5506	0.5286	0.4387	0.2778	0.7241	0.3351	0.845	0.5571	0.6031	0.5277	0.65	0.5454	0.3482	0.273	0.4377	0.4847	0.6034	0.2407	0.5268	0.5571	0.7546	0.2737	0.5743		0.8098
PE 15:0/22:4												0.268				0.2031
PE 15:0/22:5								0.5051	0.3792			0.2345						0.288		0.4574			0.177								0.2539		0.2128	0.3881
PE 15:0/22:6	0.3652					0.4062		0.4099		0.2708		0.201	0.3059					0.5554	0.1787	0.52	0.2407	0.3853					0.3178	0.248	0.4847	0.3908		0.2103	0.3955
PE 16:0/14:0	0.1885	0.1917	0.2232	0.1649	0.3076			0.259	0.2522	0.369	0.1773	0.1613	0.2175	0.1474	0.2464	0.1953	0.2437	0.3827	0.1281	0.3286	0.2801	0.2088	0.3276	0.2797	0.2185	0.1825	0.2247	0.3022	0.1577	0.369	0.2754	0.192	0.1963	0.2149	0.1895	0.1663	0.146	0.2869
PE 16:0/15:0	0.5194	0.2513	0.1986	0.3304	0.5687	0.6635		0.488	0.5417			0.5026	0.3441	0.5047	0.3714	0.5597	0.2917	0.5266	0.4318	0.6933	0.3783	0.4858	0.2896	0.507	0.5159		0.4875	0.302	0.639	0.4388	0.1956	0.4206	0.2751	0.5605	0.2737	0.4072		0.4902
PE 16:0/16:0	3.2053	2.2889	3.8833	2.1626	3.8884	4.4179	2.8899	2.8717	3.1323	5.2283	2.8117	2.7588	3.2578	3.7355	2.6352	3.9	3.1542	4.1988	2.2473	4.6929	3.76	2.7898	2.6435	3.369	3.4193	3.5579	2.7926	4.5015	3.2755	3.8574	4.0239	3.0635	2.791	3.4046	2.8895	3.444	2.699	2.6381
PE 16:0/16:1	2.074	1.8853	2.4382	1.325	1.5031	2.6711	0.9945	3.1992	2.1349	3.0027	1.8909	1.8278	3.4546	1.4486	1.2531	2.7562	3.6853	2.6105	1.323	1.6143	3.6252	1.6226	1.5047	1.8951	1.8681	1.3399	1.3856	1.9044	1.7541	1.652	2.9691	1.5084	0.9976	1.819	2.0053	1.9047	2.1785	1.6045
PE 16:0/17:0	0.568	0.3351			0.7944	0.7719	0.4213	0.6676	0.5344	0.658	0.5042	0.6254	0.5948	0.5098	0.3857	0.7312	0.3437	0.938	0.4188	0.8185	0.6345	0.4155	0.4891	0.611	0.8107	0.5107	0.52	0.7222	0.6169	0.757	0.4875	0.5948	0.6878	0.8731	0.4561	0.4525
PE 16:0/18:1	116.171	117.271	114.573	115.177	108.672	167.939	114.976	109.195	124.38	181.216	114.725	131.256	107.149	148.407	108.078	158.84	136.842	138.759	84.6798	147.071	123.574	123.699	105.883	103.666	129.503	111.173	109.136	151.159	156.454	142.813	125.511	119.545	109.975	124.627	130.363	129.879	95.5805	113.317
PE 16:0/18:2	24.9783	29.4693	62.3803	42.7624	49.3652	54.4073	52.3302	47.4266	50.6355	64.8973	47.1806	51.9273	46.1121	53.2343	41.7867	54.1397	34.0092	60.1414	31.304	53.8848	47.1793	53.2488	45.1595	56.5898	39.7941	34.5378	43.2868	49.3577	52.6112	61.8732	44.2741	40.7393	45.3881	47.2723	58.8265	45.6615	30.9363	40.4205
PE 16:0/18:3	1.6714	1.3615	3.732	1.8145	2.3609	3.0984	1.5045	2.8059	2.091	2.1736	2.735	2.2482	2.6667	2.4808	2.9308	2.9579	2.4	3.0875	1.581	2.7667	2.8222	2.6411	1.5545	3.3245	2.5222	2.0909	3.0245	3.977	2.8595	2.383	2.2914	2.2077	3.3073	2.4957	3.0231	3.0367	2.1675	2.7659
PE 16:0/20:1	1.2553	1.3062	1.1215	0.7222	0.946	1.2749	1.3104	0.843	1.2552	1.0386	0.7682	1.3049	0.8701	1.3265	1.0794	1.4004	1.4567	0.8702	0.7791	1.2	0.8191	0.873	0.9264	0.9338	1.0924	1.1404	0.963	1.0035	1.2035	1.3738	1.1898	1.0586	0.8808	0.8387	1.1421	1.4663	1.3965	0.9311
PE 16:0/20:2	1.3176	1.8228	2.4328	0.9925	1.7348	1.5984	2.1916	1.5798	1.8455	1.8721	1.1097	1.9791	1.1865	2.1069	1.3667	1.4447	1.8164	1.5393	1.344	2.1761	1.2138	2.1174	0.9838	1.2451	1.4412	1.1923	1.1319	1.1101	1.4458	1.7893	1.4	1.6647	1.2849	1.0485	1.7118	1.4419	1.7159	1.5867
PE 16:0/20:3	11.287	14.796	13.04	10.5379	12.43	12.8898	8.5463	15.0792	12.5714	11.1777	12.1382	11.4244	10.8483	14.8295	9.6074	14.9767	14.7	15.4667	7.3153	18.5059	9.1067	11.2222	10.1725	10.5803	14.2595	7.6735	10.087	12.4435	15.414	10.5862	10.4299	10.7231	8.2456	9.1451	15.1083	10.1241	9.009	9.2593
PE 16:0/20:4	87.5924	61.7298	86.7188	120.13	87.4273	133.68	73.5777	81.811	115.406	104.072	118.564	95.9657	83.9727	90.9921	83.1466	116.5	116.064	130.91	71.5354	104.394	91.664	114.53	71.6739	87.8674	97.8919	83.3255	73.6459	94.4984	99.831	80.2273	83.2897	102.656	68.7903	94.4568	102.241	91.3449	82.3775	112.293
PE 16:0/20:5	4.1197	3.4538		12.0545	8.544		3.9015	12.771	10.6843	3.8077	6.359	7.6815	10.7571	7.37	5.3371	13.284	11.625	6.6887	5.988	8.112	9.2455	6.71	8.2481	4.3398		3.5057	6.5143	8.5644		9.0396		3.3371	8.0118			5.2417	2.46	5.265
PE 16:0/22:1	0.0744	0.1386																					0.064
PE 16:0/22:2	0.1647	0.1925	0.272					0.1427		0.1282	0.1355	0.2482				0.1989		0.1374			0.1073	0.2351															0.1735	0.1436
PE 16:0/22:4	33.7606	20.5093	38.7263	23.0568	24.1856	29.6801	21.9491	15.876	26.6395	31.5705	30.122	37.118	18.1091	22.7817	25.8219	31.3	32.8742	36.3892	16.6789	20.7343	17.9194	30.61	17.0923	19.6174	21.0485	25.471	10.774	20.4195	20.6745	16.1273	20.8628	30.9924	9.3026	18.0523	36.0613	25.9735	33.234	27.5914
PE 16:0/22:5	13.9256	15.7385		18.5451	30.225	23.3261		18.0203	18.0608	15.3462	21.5635	21.1244	12.7312	34.5783	20.412	24.3382		20.7857	14.888	22.14	26.5855	24.2438	20.6382	21.0273	14.34	12.66	16.3397	18.1828	19.2917	18.784	23.3842	21.56	15.7171	34.9263	24.0094	19.1791	13.4234	20.99
PE 16:0/22:6	39.9961	41.4556	63.908	53.0593	44.3984	41.22	42.8787	71.8043	37.68	67.0564	35.0409	46.6532	47.2049	52.374	34.6597	65.6283	51.642	61.9667	32.7676	50.5349	55.7254	42.9162	64.0946	42.4069	45.0659	31.8861	72.3378	42.6111	70.7056	52.91	44.1787	31.0655	93.121	36.0843	33.3233	40.641	39.1083	49.2403
PE 17:0/18:1	2.2072	1.8093	1.5889	2.0785	2.3562	3.1417	1.5407	2.9514	3.0622	2.1667	1.8519	2.3186	2.3553	3.0588	1.6857	3.25	1.45	3.1101	2.2247	3.0333	1.8571	2.5464	2.0465	2.886	2.7459	1.7875	1.846	2.2848	3.391	3.5215	1.8958	2.5694	2.275	3.7254	1.6284	2.8036	1.1632	3.4738
PE 17:0/18:2	0.3287	0.5956	0.52	0.4818	0.78	0.7583	0.5885	0.8608	0.9244	0.7367	0.5642	0.5093	0.7307	0.6424	0.4286	0.8287	0.3194	0.7734	0.7743	1.1267	0.4815	0.4914	0.758	1.04	0.5041	0.3946	0.416	0.5121	0.9519	1.1354	0.4469	0.6729	0.7545	1.106	0.8347	0.8145	0.4409	1.0443
PE 17:0/20:2						0.3461																								0.2468			0.3267
PE 17:0/20:3		0.4691			0.4333	0.325		0.527		0.2528	0.2606	0.2978	0.325						0.2546				0.2574	0.325	0.2948			0.3119		0.4937			0.2902					0.3996
PE 17:0/20:4	1.3584	1.2464	1.5167	1.6931	1.8362	2.1531	1.1235	2.0027	2.0367	2.2822	1.3	1.7691	1.8965	2.4929	1.5143	1.5437	0.925	1.9747	1.3268	2.1233	1.6714	1.6887	1.6733	1.872	1.8306	1.2536	1.313	1.3394	2.0425	1.8924	1.449	1.8659	1.9036	1.8433	0.9442	1.8325	0.9032	2.5574
PE 17:0/20:5									0.4333				0.3824	0.3399		0.2844									0.3482				0.2727
PE 17:0/22:4	0.6816	0.417	0.3756		0.6139	0.6319	0.3009	0.527	0.4189	0.4333	0.2725	0.6031	0.3632	0.3976	0.254	0.5525	0.3056	0.5851	0.268		0.4062	0.4188		0.299	0.3482	0.3627			0.5751		0.3555	0.5778		0.3881	0.5474	0.5917	0.3953	0.4529
PE 17:0/22:5	0.3944	0.268	0.325	0.4955		0.4363	0.3009	0.4685	0.5633	0.4767	0.4361	0.3082	0.5948	0.3441	0.5429	0.4153	0.3625	0.4937		0.6019	0.356	0.417	0.3861	0.4189	0.4974	0.2837	0.3087	0.4523	0.4627	0.4114	0.457		0.5881		0.3497	0.4542	0.1882	0.6393
PE 17:0/22:6	0.6025	0.5093	0.3431	0.6469	0.6012	0.6771		0.9311	0.7367	0.5958	0.2821	0.3574	0.7494	0.6118	0.375	0.7637	0.425	0.757	0.3619	0.8907	0.4987	0.6567	0.5921	0.3178	0.5896	0.4643	0.39	0.5836	0.8527	0.6747	0.3656	0.4928	0.791	0.6791	0.3497	0.6613	0.2737	0.5541
PE 18:0/14:0	0.1116		0.0976	0.1283		0.1962	0.1536	0.1185						0.1356		0.1562		0.1376	0.098	0.15	0.1057			0.1316	0.1275			0.133	0.149	0.21		0.1783
PE 18:0/15:0									0.321				0.2676											0.26						0.2925
PE 18:0/16:0	3.8107	3.7336	3.9948	3.7436	3.8478	5.0939	3.4983	3.702	3.8944	5.8995	3.3879	3.4797	3.6048	4.6216	2.9051	5.0828	4.3179	4.8907	2.955	4.9	3.9687	3.7387	3.4701	3.6894	3.9929	3.9969	3.6646	4.493	5.1773	4.8934	4.2636	4.0755	3.5073	3.9262	3.8684	4.1267	2.798	3.6423
PE 18:0/16:1	0.263	0.1232	0.2064	0.1368	0.2379	0.3311	0.2706	0.3199	0.325	0.2512	0.2314	0.2199	0.3004	0.3184	0.1564	0.3069	0.2612	0.3093	0.2151	0.3357	0.3435	0.2689	0.2303	0.1694	0.2731	0.2623	0.1444	0.2566	0.2044	0.2271	0.3636	0.2359	0.2229	0.2569	0.2105	0.2318	0.2595	0.2694
PE 18:0/17:0		0.3276			0.4875	0.3656		0.3318	0.337	0.4333	0.2453		0.3399	0.4129		0.3453		0.5554	0.3216	0.8396				0.3756	0.4112		0.3087			0.512	0.3461					0.372	0.325	0.4262
PE 18:0/18:0	2.5206	3.0036	2.0253	2.8859	2.9888	3.4217	2.1791	2.7396	3.3425	3.8187	1.785	2.9983	2.6492	3.5551	2.4029	2.9013	3.2442	2.655	2.0353	4.3607	3.1549	2.6759	3.4189	2.1056	2.8431	2.2636	3.4426	3.1246	3.3266	3.3096	2.6331	2.5177	3.6559	3.0849	2.6842	2.668	1.8104	2.4419
PE 18:0/18:1	26.8882	35.8825	25.6485	27.256	30.7879	29.3935	32.7541	26.0457	41.3591	47.4924	33.2239	32.109	30.045	42.3641	27.3657	36.5283	37.7522	33.4488	24.6862	37.5143	34.6719	28.8704	25.3705	29.4789	33.7672	35.636	29.9695	33.4807	40.7882	36.5476	40.7572	36.6907	30.2714	32.6835	28.4316	35.1857	27.0004	35.2932
PE 18:0/18:2	8.2733	15.3653	25.0929	17.523	18.4587	13.878	21.1318	15.2138	20.0264	22.2991	16.4774	18.0727	16.4735	20.4029	14.7933	15.7836	13.2605	17.9141	12.5328	22.9783	17.8759	16.6816	15.1351	17.7711	13.4235	12.8612	15.8468	15.363	19.5346	19.9005	16.9844	16.194	18.5132	16.2221	20.4493	16.5487	11.5779	17.6759
PE 18:0/18:3	0.381	0.4327	0.762	0.45	0.4891	0.4317	0.3939	0.5353	0.5866	0.3792	0.7	0.4298	0.5833	0.6288	0.6154	0.5579	0.4	0.4375	0.3714	0.6067	0.5333	0.4875	0.25	0.6612	0.65	0.5337	0.7898	0.7078	0.7118	0.4578	0.4759	0.6077	0.8415	0.5809	0.6231	0.7286	0.36	0.5634
PE 18:0/20:1	0.3324	0.4991	0.4352	0.2498	0.2554	0.3127	0.572	0.2387	0.3586	0.4396	0.1723	0.347	0.2279	0.3714	0.3426	0.3124	0.3598	0.2883	0.2397	0.3143	0.2431	0.2989	0.2559	0.2563	0.239	0.3079	0.2728	0.2851	0.3576	0.352	0.325	0.373	0.2865	0.1835	0.2947	0.3829	0.3199	0.3221
PE 18:0/20:2	0.3674	0.6792	0.8415	0.3067	0.4734	0.4881	0.5809	0.5202	0.4645	0.5128	0.329	0.4391	0.4018	0.549	0.5467	0.3452	0.4595	0.4911	0.3584	0.6239	0.4368	0.3692	0.2775	0.4706	0.2824	0.3215	0.3872	0.2775	0.4383	0.4371	0.5122	0.4597	0.2941	0.4051	0.3915	0.4308	0.3593	0.4379
PE 18:0/20:3	4.287	7.8192	7.14	5.0621	6.35	5.6163	5.2488	6.0453	6.5551	5.946	4.9236	4.59	5.8621	7.68	4.8741	6.1953	6.7364	7.2711	3.7898	7.8519	4.0133	5.1926	5.0745	5.1315	7.1243	4.498	5.2522	4.4174	6.6326	4.8828	6.2388	5.5231	4.1684	5.051	6.475	4.331	4.203	5.6519
PE 18:0/20:4	57.7515	64.354	72.2624	70.1688	60.5763	91.2198	65.9518	49.4801	98.3806	80.3205	78.7398	64.9244	68.1091	69.8354	60.1473	69.6333	83.2394	82.1167	58.7653	79.3657	66.0288	74.99	52.3296	62.5715	71.3375	66.0848	57.1021	60.265	69.4469	57.2818	84.5897	86.095	60.9058	70.9977	74.2092	67.9007	55.617	92.1319
PE 18:0/20:5	1.5503	1.8		5.4697	3.24		2.268	4.185	5.7086	2.0538	2.7	3.564	4.8107	3.92	2.3086	4.401	5.58	2.6191	2.94	3.768	4.0273	2.7	3.5623	1.9032		1.3886	3.6686	3.8232		3.4992		1.7943	3.9441			2.6721	1.2	3.1243
PE 18:0/22:2																																					0.1162
PE 18:0/22:4	9.0409	6.7907	7.6925	6.292	6.7712	8.2971	7.2661	3.6774	8.796	7.5952	8.6984	9.2587	5.5455	6.8567	6.6247	8.1889	9.7697	9.2517	5.2531	6.1455	5.4712	7.72	3.7718	5.85	5.7926	7.4503	3.3568	5.2846	5.5855	4.3727	6.8228	10.3017	2.7266	5.1803	9.0672	7.6143	9.6837	8.9431
PE 18:0/22:5	3.9	5.4923		5.8474	8.865	8.2254		4.6423	6.8886	4.5892	5.9984	6.3366	3.8121	11.0739	4.995	6.5891		6.0643	5.072	6.4908	7.3091	6.0281	5.7971	6.4818	4.1133	3.795	5.8562	4.3538	5.5667	5.848	8.3447	8.02	4.6171	10.3263	6.8156	5.5256	4.0303	6.9
PE 18:0/22:6	8.9143	12.6079	11.31	14.3674	11.5153	16.62	12.6803	14.6043	13.44	14.7018	9.6318	13.3145	13.7033	16.6151	8.2823	13.3033	13.1884	13.5353	10.5912	13.6397	13.6985	9.3925	14.5554	12.3724	11.4284	7.8181	21.7244	8.4099	20.0296	16.2283	15.4508	10.9828	22.3737	9.4714	9.36	11.8492	8.8833	13.0684
PE 18:1/14:1	0.3672	0.3512	0.2929	0.391	0.5165	0.7837	0.1755	0.378	0.4091	0.526	0.2955	0.4838	0.4506	0.3873	0.4271	0.3459	0.2554	0.4246	0.3457	0.4857	0.3224	0.4318	0.4094	0.3387	0.5244		0.3798	0.4435	0.3633	0.492	0.3801	0.3127	0.4192	0.6238	0.3263	0.3124	0.1185	0.4333
PE 18:1/16:1	4.6046	3.7213	3.7773	3.7045	5.0491	4.6414	3.0595	4.9258	4.4043	5.0092	3.9148	4.247	5.1689	4.5845	3.8296	5.3283	4.6545	4.7597	2.8766	4.9571	4.9463	4.1894	4.765	3.8176	4.9542	3.1645	3.7877	4.493	4.0079	5.2	5.3157	4.0865	3.1412	4.2355	4.2	3.8849	2.8844	3.7536
PE 18:1/18:1	30.3912	29.5704	24.5466	17.6355	20.9857	33.9824	33.6404	25.0148	28.2106	32.0054	28.1297	27.2096	22.8147	39.1141	24.8502	31.1805	30.7444	24.5454	21.5883	30.6071	22.203	28.7589	18.7732	24.5787	28.163	25.8489	25.3981	32.9932	29.8603	30.8934	24.3254	31.9213	23.8218	23.5966	26.7053	32.112	24.6568	26.53
PE 18:1/18:2	16.629	21	39.3301	21.8479	23.6707	29.2073	40.5412	28.6807	29.4827	31.8077	27.8129	28.2545	24.8045	35.1784	24.3467	27.2904	18.8821	28.1246	22.344	30.663	23.8552	32.0119	24.4811	33.5404	22.8824	20.8861	25.7243	27.7718	30.0084	34.3376	23.5405	28.0279	26.2228	23.2221	40.1422	30.3573	19.1044	22.1128
PE 18:1/18:3	0.7653	1.05	2.112	0.7984	1.1543	1.559	1.1591	1.2647	0.9179	0.9283	1.405	1.0524	1.0222	1.5346	1.3692	1.2632	1.1143	1.5438	1.0143	1.08	1.2444	1.3661	0.6364	1.6408	1.3278	1.4693	1.4694	1.8754	1.307	1.215	0.781	1.4077	1.5439	1.366	1.4596	1.5673	1.065	1.5585
PE 18:1/20:1	0.7889	0.9488	1.0043	0.5132	0.4469	0.7285	1.183	0.5281	0.6724	0.6202	0.5958	0.9188	0.5438	0.9392	0.6946	0.915	0.8531	0.5032	0.5348	0.8143	0.5602	0.7354	0.5067	0.5264	0.579	0.65	0.6741	0.6443	0.8856	0.8061	0.65	0.8392	0.589	0.5609	0.7316	0.7306	0.7922	0.7144
PE 18:1/20:2	0.6335	1.1228	1.5377	0.4009	0.662	0.7899	1.7359	0.8092	0.9418	0.6593	0.6323	0.8209	0.5713	1.2833	0.8333	0.7032	0.6246	0.8209	0.5488	1.0804	0.6207	0.8985	0.4793	0.703	0.5647	0.5627	0.4111	0.5489	0.9028	0.7854	0.6215	0.996	0.6968	0.5004	0.8161	0.8316	0.9664	0.8759
PE 18:1/20:3	5.1913	7.9776	6.73	3.3241	4.55	6.0735	4.5366	6.483	5.5673	3.4828	4.7055	3.5381	4.3862	6.6779	4.7926	5.3767	5.5273	4.8267	3.7627	6.3438	3.98	4.6667	4.1255	4.5824	5.5892	3.4204	3.5043	4.5913	4.9953	3.9655	3.5463	5.2692	3.6702	3.2392	6.6917	4.1931	4.1552	3.8667
PE 18:1/20:4	77.1727	60.6559	65.5083	52.1664	44.2374	87.6831	62.4116	55.7664	80.4323	54.2587	72.3772	63.7076	49.5091	65.0396	63.789	69.2222	66.3985	64.1442	55.281	68.7556	57.7892	80.68	48.6951	57.1639	59.0353	54.2862	45.6603	60.635	54.7345	50.6636	44.1103	76.9731	47.1714	51.0742	76.6672	60.6844	59.5878	72.6767
PE 18:1/20:5	2.1774	2.025		3	2.352		2.268	4.9275	4.1786	1.2565	2.1693	3.0375	2.9357	3.45	2.0457	4.0635	3.495	1.6487	3.036	2.292	3.0909	2.52	3.3097	1.9756		1.3029	2.6486	3.4236		3.2616		1.3943	2.6029			2.3741	0.84	2.3625
PE 18:1/22:1							0.156										0.1088
PE 18:1/22:2	0.1337																																		0.1078
PE 18:1/22:4	12.9902	8.1149	8.0346	5.1688	5.6396	7.5706	7.7884	4.639	8.0411	7.332	7.7366	10.3395	4.6182	6.1671	7.7199	8.0778	7.7409	7.4208	6.0844	6.0667	5.0129	10.04	4.5775	5.9312	4.8559	6.6345	3.1075	5.3374	5.3434	5.3909	4.3483	10.5857	2.7182	4.7568	10.7168	8.3129	11.134	6.6457
PE 18:1/22:5	4.6395	5.1415		3.4483	6.165	5.9014		4.5987	4.9476	3.6049	5.0351	4.9537	2.986	7.5261	4.689	5.2909		3.6571	4.328	5.616	6.2182	5.325	4.5441	5.4909	2.7133	2.895	3.929	3.645	3.4833	4.936	4.1132	6.24	3.7024	7.1211	5.9063	4.3256	4.1545	4.62
PE 18:1/22:6	19.1792	23.2143	17.732	12.8844	10.9405	21.2	19.2443	24.4787	15.12	21.5091	11.0697	18.2839	16.5803	22.5452	15.1806	20.5183	14.1681	17.8176	17.0338	19.5619	19.3254	15.86	22.2857	17.2138	14.7712	12.0611	27.3	15.0704	20.7759	25.3717	13.0213	15.7793	36.6053	11.5143	15.3183	17.8377	15.21	15.4632
PE 18:2/14:1	0.19	0.2599	0.204	0.3944	0.6696	0.4945		0.2761	0.3373	0.3663	0.3032	0.3564	0.3704	0.3736	0.38	0.3005	0.1526	0.4031	0.2744	0.6239	0.3218	0.3204	0.3468	0.2562	0.4824	0.1489	0.3336	0.3392	0.2253	0.3005	0.2459	0.202	0.3516	0.3634	0.3391	0.2453	0.271	0.28
PE 18:2/16:1	0.7095	0.9287	2.0885	1.2225	1.6359	1.9052	1.4141	1.9394	1.7691	1.4724	1.2194	1.4382	1.7202	1.2902	1.1733	1.4831	1.2133	1.334	0.9464	1.788	1.6897	1.609	1.6586	1.7098	1.0765	0.69	1.4298	1.585	1.1972	1.6868	1.5093	1.0169	1.4192	1.3702	1.4199	1.3043	0.9168	1.3067
PE 18:2/18:2	0.9027	1.2752	4.7929	1.6005	2.5071	1.7404	3.8872	2.5142	3.1691	3.8642	2.8226	2.5518	2.0969	2.7863	1.8	2.1032	1.12	2.5325	1.4868	3.0587	2.0241	3.3711	2.9923	3.1813	1.7882	1.9593	2.2698	2.47	2.8654	3.5273	1.6766	2.0303	2.7648	1.9391	4.7142	2.085	1.3845	1.7015
PE 18:2/18:3		0.2077	0.696	0.2097	0.2413	0.2514	0.3864	0.3706	0.3493	0.3	0.45	0.27	0.3333	0.3346	0.2692	0.1871	0.1481	0.2361	0.2063	0.3067	0.2778	0.4048	0.1591	0.4041	0.1833	0.2763	0.3184	0.5254	0.3866	0.3	0.1759	0.3932	0.5415	0.2936	0.4442	0.2265	0.3083	0.3732
PE 18:2/20:1	0.1819	0.2122	0.2845	0.1249	0.1596	0.2759	0.427	0.193	0.2522	0.2685	0.2216	0.1683	0.2227	0.2812	0.1721	0.2418	0.1625	0.1689	0.1639	0.3175	0.1797	0.1328	0.1228	0.2655	0.2567	0.2154	0.2514	0.2534	0.3122	0.3576	0.1928	0.2316	0.2229	0.1704	0.2047	0.2318	0.1206	0.2017
PE 18:2/20:2		0.2287	0.2964				0.3485	0.1525	0.3627	0.1905	0.1371	0.1845	0.1758	0.2211	0.1556	0.1119		0.1319		0.2587		0.1625		0.1862		0.1675	0.216	0.1302	0.2224	0.2049	0.2134	0.2229		0.134	0.1769	0.1728	0.1652
PE 18:2/20:3	0.3122	0.6058	0.57	0.3011	0.4565	0.359	0.4	0.5941	0.5149	0.6509	0.515	0.5345	0.5556	0.6577	0.6077	0.3211	0.2762	0.4938	0.3095	0.7133	0.3944	0.4929	0.4182	0.7041	0.4667	0.3579	0.4714	0.7078	0.6014	0.5811	0.5172	0.5615	0.6073	0.3702	0.7212	0.4959	0.525	0.4171
PE 18:2/20:4	6.0568	5.1516	10.0286	6.552	6.2662	8.9375	9.2393	6.224	10.5048	10.4325	9.2374	7.7547	7.1091	7.1421	7.1945	7.6667	5.2295	8.0708	6.217	10.4394	5.9014	9.76	7.6718	7.8542	6.5191	6.6614	5.761	7.3984	7.531	7.1727	6.2221	7.658	6.9136	6.3129	12.716	7.2959	4.9612	7.3517
PE 18:2/20:5	0.1742			0.7227			0.435	0.66	0.7429	0.3764	0.3817	0.36	0.6429	0.32		0.48	0.525	0.2551	0.315	0.648	0.4141	0.56	0.5226	0.3073		0.2286	0.4971	0.4644		0.4752		0.2057	0.5118			0.2069		0.3761
PE 18:2/22:4	1.4379	0.8236	1.4227	0.8216	1.0942	1.4051	1.5321	0.6322	1.2056	1.6282	1.8073	1.6477	0.7636	1.2287	1.113	1.1444	0.7091	1.1267	1.017	1.1293	0.7295	1.38	0.5127	0.8125	0.6404	0.9055	0.7568	0.8138	1.1117	0.8455	0.8607	1.7697	0.5909	0.7485	1.4529	0.8578	1.132	1.0422
PE 18:2/22:5	0.5233	0.4513		0.6326	1.245	1.0511		0.6097	0.8976	0.6203	1.0727	0.8488	0.4577	1.3957	0.639	0.8618		0.7786	0.712	1.1664	0.9055	0.8344	0.6	0.9727	0.4	0.5625	0.7728	0.6834	0.5167	0.8	0.6237	0.98	0.6585	1.1684	0.7594	0.6698	0.4469	0.97
PE 18:2/22:6	1.4182	1.527	2.028	1.8189	1.6216	2.64	3.0902	2.517	1.47	2.4687	1.5167	2.4532	2.3869	2.4397	1.7194	1.7767	1.2058	2.0392	1.6059	2.2079	1.9209	1.7062	2.5536	1.9276	1.6087	1.3361	2.6867	1.8778	2.5519	2.5783	1.6197	1.7707	3.4553	1.4857	1.43	1.3	0.7583	1.5965
SM 14:0	26.108	24.0726	31.8243	44.4664	32.956	41.952	22.8771	32.0126	33.8908	26.7252	21.4915	34.7846	34.1379	35.9	26.1414	31.724	23.262	30.9921	26.0297	39.503	33.1282	34.1268	36.8431	33.3287	32.7824	17.5827	26.3769	27.5167	33.2391	35.4986	24.7092	24.7504	30.9008	41.357	29.4302	28.5386	15.5027	33.0274
SM 16:0	261.36	294.876	376.895	399.476	386.917	401.922	361.042	317.073	358.296	318.384	241.935	337.755	311.904	398.813	355.235	276.444	269.811	325.813	294.101	443.459	311.513	352.027	300.657	310.908	336.708	227.494	319.392	310.659	385.156	415.732	331.081	323.154	279.933	456.957	370.675	378.57	252.998	390.905
SM 18:0	62.4578	40.0989	56.4	76.0303	57.0482	96.9737	49.5133	50.6029	54.1132	49.4372	51.1612	51.1477	49.708	68.0632	60.7725	54.2177	65.933	66.9248	44.4634	64.0022	66.2364	57.4717	64.5024	50.3012	59.8368	47.3377	43.5944	54.4823	53.5391	56.4734	49.1208	49.6919	51.4491	71.7276	66.5992	56.7686	42.1411	64.1166
SM 18:1	8.6154	4.733	6.3916	9.7094	8.2331	17.1677	5.2983	6.8929	7.1658	6.2129	8.2015	7.0194	7.0971	8.0934	7.8467	8.2303	8.3965	9.1835	6.2182	7.6649	8.4032	10.0256	8.8184	8.0513	10.0906	6.431	5.7078	9.3293	6.212	9.2235	6.6457	7.1186	7.9158	9.9792	8.3271	6.9619	5.6587	10.083
SM 20:0	75.6577	119.149	240.748	157.919	143.44	151.638	215.62	128.817	174.674	150.95	122.644	159.522	135.987	154.079	136.126	137.674	115.197	140.792	118.569	207.354	117.816	139.035	106.055	133.648	108.999	81.2448	128.598	120.241	163.886	149.272	107.532	109.036	149.179	158.928	151.378	140.544	106.351	156.835
SM 20:1	5.214	4.7293	10.2097	9.0683	6.2502	8.4584	7.6625	5.7156	6.6691	5.3248	6.2805	5.9563	7.3624	6.417	5.7872	5.7943	6.2852	6.3109	5.3992	7.6936	6.5543	6.8102	5.3428	6.2616	6.0822	4.8166	4.9552	5.697	6.5733	5.4698	5.4585	5.122	6.3179	6.1625	6.7386	6.1055	5.1757	7.8127
SM 22:0	91.9474	101.439	150.549	128.673	119.339	161.992	165.119	107.291	136.951	121.004	121.113	129.522	112.031	147.775	122.506	116.099	115.276	124.034	94.7505	157.506	108.928	136.248	107.815	123.564	109.683	88.5914	110.218	111.559	134.64	123.818	101.775	119.859	128.93	134.608	133.641	134.338	92.1585	138.481
SM 22:1	35.8437	37.2152	75.2089	51.7525	41.5015	58.4524	59.7181	45.0884	46.6461	48.4694	42.9514	49.2301	46.9066	52.548	46.838	47.0089	40.4357	45.6616	34.9521	60.0215	43.0794	46.9667	40.2978	43.1926	45.5726	33.5716	35.8888	36.0617	44.2406	39.3919	39.6081	42.683	41.2745	42.3523	50.7192	45.7716	39.2344	56.6283
SM 24:0	139.994	169.809	153.241	134.497	134.399	185.606	130.41	118.712	160.226	170.281	148.884	167.559	141.632	160.634	152.402	142.903	178.593	167.307	121.953	146.453	143.653	147.462	125.852	130.609	134.534	130.124	130.17	132.88	149.07	137.423	144.541	134.546	141.232	126.407	140.99	146.735	130.747	129.809
SM 24:1	125.707	120.129	112.624	102.812	110.676	152.255	132.637	99.9998	114.521	108.861	116.656	132.326	122.4	144.554	136.33	118.644	159.544	134.906	98.7964	130.158	120.066	127.626	98.9198	109.386	118.632	108.493	111.747	106.145	127.084	113.646	130.111	122.889	111.017	99.5101	139.414	135.44	113.127	129.783
SM 26:0	6.7816	8.4763	6.79	6.6748	6.5569	9.4927	5.0197	5.8868	7.7707	7.4673	6.8941	8.1431	7.8564	8.4115	6.5057	6.9379	9.0745	7.9022	5.6347	6.363	7.7618	7.2751	5.744	5.705	6.496	6.0378	6.4067	5.9848	7.9166	5.7897	6.4707	5.6864	6.6842	6.3377	6.3017	6.8162	5.5392	5.7675
SM 26:1	6.6142	6.1282	6.0056	6.1396	5.7436	7.6179	5.6714	5.6149	6.6312	5.5742	5.6246	6.5974	7.9742	7.5984	5.5832	6.2403	8.0577	6.7646	5.3051	5.2289	7.1126	6.4317	5.0959	4.9122	6.0687	5.2504	6.4707	5.1156	6.926	5.0979	6.114	5.0588	5.7287	5.315	6.0361	6.3752	4.7723	5.5213

## Sheet: Lipid Species Composition
Lipids	2	3	4	5	6	7	8	9	10	11	12	13	14	15	16	17	18	19	20	22	23	24	25	26	27	28	29	30	31	32	33	34	35	36	37	38	39	40
CE 12:0			0.0408		0.0531		0.0661													0.028			0.0463											0.0309	0.0405			0.0398
CE 14:0	0.9806	1.2504	0.8892	1.7027	1.0462	1.0065	0.494	1.1454	1.4668	1.174	0.9149	1.2339	1.5609	1.1768	0.7957	0.8308	1.0538	0.9147	1.118	0.9607	1.2443	0.86	1.1724	1.27	1.2801	0.7016	0.8916	0.9649	1.2911	1.0182		0.9614	0.7544	0.7939	0.7936	1.0634	0.6259	0.835
CE 14:1			0.0405		0.0342		0.0171						0.1115		0.0396	0.0557			0.0699	0.03			0.0553		0.0629			0.0623						0.0303	0.0362		0.0338	0.0281
CE 15:0	1.0031	0.4015	0.1965	2.2135	0.3947	0.8125	0.1461	0.355	0.8312	0.5736	0.5861	2.3615	0.4584		0.3505	0.4076	0.279	0.376	0.383	0.4106	0.3183	0.524	0.4383	1.0473	0.4189	0.3775	0.3867	0.4072	0.7407	0.5827		0.5707	0.2889	0.3393	0.2238	0.5689	0.2603	0.3057
CE 16:0	11.3892	11.9923	11.1095	11.8338	12.1205	11.8054	9.4821	12.5591	11.7915	12.1761	10.5289	11.7393	12.2481	10.6483	11.4103	10.912	12.5476	11.4491	12.1641	11.4347	12.0586	10.4076	12.145	11.2195	12.5415	10.7451	11.1475	11.4337	11.9453	12.4352	12.4396	11.4756	10.7076	12.4165	11.8128	11.5788	11.8657	11.9499
CE 16:1	3.719	1.9552	2.6687	2.8117	2.8067	2.1548	1.1823	4.1249	2.5743	2.8045	2.4808	2.7327	5.3965	1.7028	2.2226	2.6145	4.685	3.1731	3.7012	1.9237	5.897	1.8735	3.3604	2.5696	2.5528	1.9334	1.5649	2.3124	2.1968	1.7914	4.7353	2.1837	1.5095	1.7888	2.7009	2.2442	2.432	2.4219
CE 17:0	0.896	0.2897	0.1874	3.3543	0.3208	0.8545	0.1308	0.5341	1.149	0.6272	0.6004	3.092	0.4455		0.3672	0.4566	0.2493	0.4675	0.3519	0.3038	0.372	0.7013	0.4197	0.9811	0.3849	0.4644	0.4015	0.501		0.654		0.6717	0.2033	0.3896	0.2257		0.324	0.2896
CE 18:0	1.4821	1.2263	1.1277	1.3111	1.3132	1.0904	1.0063	1.3337	1.7031	1.3805	1.2973	1.4271	1.3568	1.6325	1.5509	1.3231	1.2171	1.1383	1.3033	1.2365	1.3352	1.085	1.4617	1.5649	1.4502	1.2496	1.2111	1.4783	1.3598	1.5796	1.9065	1.5453	1.0755	1.5965	1.3944	1.451	1.3439	1.2373
CE 18:1	23.4598	19.8481	19.5818	20.007	19.4689	16.4899	17.9929	23.1704	20.9583	18.0929	19.873	15.8864	21.471	21.2834	22.7042	20.8	23.8919	20.9603	21.4033	19.6551	21.9519	19.0148	23.4324	19.3485	19.4392	23.5521	19.1929	19.8101	20.3224	21.5051	24.399	22.8133	16.7151	19.3855	21.1371	21.7013	24.6116	23.0387
CE 18:2	37.6373	48.1354	52.7167	45.8362	50.0803	45.8387	61.3365	45.1322	48.296	49.1806	49.2011	48.8434	44.8937	52.6643	47.1081	50.0795	38.1085	46.8527	46.6213	53.4335	41.2172	51.0528	42.4586	50.2529	47.3963	42.1777	54.1169	50.9221	50.5622	50.8566	41.2019	47.4039	55.5898	47.8672	49.2108	49.7063	44.433	43.2575
CE 18:3	1.6957	1.6719	2.6374	2.4828	1.925	1.7811	1.3967	2.6955	1.8894	1.9286	2.7165	1.4447	2.6007	1.6487	1.9575	1.854	2.4731	2.439	2.0529	1.6729	2.6327	2.107	2.3253	2.068	2.2469	1.9296	1.6191	1.8337	2.2891	1.4253	2.7625	1.8277	2.0267	1.5817	2.0105	2.1383	1.4787	1.841
CE 18:4			0.0637		0.0522		0.0248						0.1108		0.0563		0.0921		0.0949	0.0284			0.081		0.0688	0.0704							0.0837	0.141	0.0513		0.0416	0.0574
CE 20:0	0.3882		0.2249		0.2375	0.3093	0.2128	0.2195	0.4975	0.2371	0.3681	0.925	0.2501		0.1649	0.196	0.2573	0.3275	0.1775	0.1929	0.294	0.2699	0.2443	0.4153	0.2918	0.1921	0.3179	0.2591		0.2428		0.338	0.2732	0.175	0.181		0.147	0.1582
CE 20:1	0.1591		0.0919		0.1116		0.0956				0.14		0.1093		0.0526	0.1076	0.0855		0.1034	0.0889		0.0947	0.103		0.1061	0.0912		0.1359		0.1537			0.1295	0.1088	0.0796		0.0897	0.091
CE 20:2			0.056		0.0515		0.0396								0.0501		0.0595		0.0557	0.0555		0.0596	0.074		0.0638	0.0639							0.0377	0.0379	0.0607		0.0569	0.0473
CE 20:3	1.213	1.3812	0.9423	0.9418	0.807	1.2431	0.5317	0.9668	0.9582	1.3007	1.1627	0.9915	0.8782	0.9747	1.0707	1.0484	1.0851	1.078	0.7292	0.9813	1.0258	0.9081	1.0704	1.0489	1.0414	1.1587	0.6088	0.7972	1.1886	0.6308	1.5214	1.1331	0.695	0.7795	1.0611	1.0016	1.1798	1.1068
CE 20:4	12.2788	9.5276	6.108	5.1261	6.7801	12.6334	4.4345	5.6949	5.6085	8.0402	7.5598	6.9813	5.4774	5.6302	8.2051	6.6179	10.1077	7.9432	6.6854	5.5453	7.285	8.5957	6.9763	5.6316	7.361	12.9849	5.0453	5.6215	6.0268	4.5791	7.6806	7.0509	6.1872	8.128	6.9913	6.258	9.5324	10.6558
CE 20:5	2.3341	1.2562	0.6736	1.3623	1.4019	2.6909	0.5214	1.1656	1.4462	1.454	1.7612	1.5988	1.8011	1.6487	1.0906	1.609	2.7205	1.8814	2.0584	0.9607	2.9393	1.5696	2.6036	1.5088	2.3128	1.3849	2.4683	2.2579	1.0081	1.3387	2.3225	1.1614	2.4507	3.2112	1.1914	1.6613	0.6379	1.6654
CE 22:0
CE 22:1			0.014																															0.0315
CE 22:2			0.0178		0.0314		0.012													0.0116														0.0174				0.0204
CE 22:4			0.0139				0.0157								0.0271					0.0172														0.0192	0.0203			0.0203
CE 22:5	0.162	0.1579	0.073		0.1249		0.0926	0.1469		0.1556	0.1935		0.1204		0.1306	0.1365	0.1484	0.2095	0.1344	0.1147	0.196	0.1228	0.1656	0.1593	0.1029	0.1446		0.1591		0.1462		0.1539	0.1391	0.1312	0.1237		0.1471	0.1213
CE 22:6	1.202	0.9064	0.5247	1.0167	0.8385	1.2895	0.7685	0.7557	0.83	0.8744	0.6156	0.7425	0.7099	0.9895	0.6452	0.9507	0.9385	0.7895	0.7921	0.9004	1.2329	0.7535	1.3663	0.9142	0.8777	0.7782	1.0275	1.0437	1.0692	1.0605	1.0306	0.7094	1.1332	0.9989	0.6534	0.6271	0.7586	0.8116
CE 24:0																				0.0137
CER 14:0	0.2234	0.2838	0.2346	0.4158	0.2385	0.1795	0.2695	0.3358	0.2433	0.2425	0.3163	0.2756	0.3449	0.2481	0.2488	0.2183	0.1354	0.2494	0.3441	0.2664	0.2536	0.1941	0.2699	0.2226	0.2491	0.2735	0.2254	0.2688	0.2177	0.2665	0.1884	0.2877	0.231	0.2231	0.1994	0.2805	0.2083	0.2097
CER 16:0	10.2658	10.7448	7.1352	12.175	7.9583	6.5417	8.5352	11.5695	8.3564	9.0427	10.326	9.7418	11.6133	8.8114	9.5755	8.8599	5.2314	8.3075	12.7464	6.7967	10.4313	9.0966	8.6598	8.0967	9.6307	7.6268	7.4942	9.8258	7.5216	9.537	8.2804	8.9523	7.6859	9.0188	8.4655	8.4347	7.9384	8.2543
CER 18:0	3.3733	2.8516	2.5723	3.8337	3.3913	3.1478	2.1363	3.4975	3.7221	3.0598	3.8366	2.3094	3.394	2.7313	3.0374	3.0884	2.6786	3.1786	3.5182	2.3307	3.3109	3.3647	3.2505	2.9548	3.6682	2.6729	2.6265	3.3735	2.7141	3.0249	2.4404	2.8255	3.4809	3.5313	2.8425	2.8617	2.9689	2.7588
CER 18:1	0.1777	0.1151			0.1556	0.1189		0.1734	0.1243	0.1462					0.1525	0.1576	0.0729				0.1331	0.1924	0.1621	0.1462	0.1644		0.1352	0.1637	0.1146	0.1236	0.0999		0.1503		0.1351		0.1286
CER 20:0	1.7826	1.6396	2.1111	1.7828	1.9007	1.4358	1.757	1.527	2.277	1.7393	2.089	1.2015	1.4073	1.4858	1.6417	1.4226	1.2587	1.4354	1.3732	1.5473	1.5958	1.7151	1.5122	1.5785	1.68	1.6204	1.4458	1.4502	1.3294	1.8365	1.1196	1.4894	1.7132	1.5208	1.4866	1.6828	1.7266	1.8562
CER 20:1	0.2711	0.14	0.2255	0.1731	0.2099	0.0998		0.2059	0.1433	0.1235			0.2299			0.2116	0.1322		0.1704		0.1574	0.1467	0.1337	0.1348	0.1688	0.1098	0.106	0.1306	0.1318	0.1467	0.1094				0.1575	0.1317	0.1891
CER 22:0	9.2811	9.9873	11.1679	10.3053	11.0419	10.9781	9.427	9.0161	11.4849	11.3222	11.369	8.8544	8.7194	9.2481	10.5879	10.0979	8.8737	11.1704	9.7928	10.1565	9.4652	10.6875	9.9629	9.8447	10.572	9.4558	8.8768	10.211	9.0649	10.3293	9.3229	9.7212	10.8034	10.2962	9.2343	9.4083	10.3961	10.5021
CER 22:1	1.468	1.0068	1.0889	1.3516	1.4047	1.3894	1.138	1.4921	1.3867	1.1926	1.068	1.0086	1.3762	1.0439	1.227	1.1165	1.0975	1.2922	1.293	1.2003	1.4861	1.4533	1.3298	1.6255	1.45	0.8832	1.4173	1.3597	1.2568	1.3719	1.1753	1.2232	1.5159	1.3146	1.1055	1.3659	1.0822	1.258
CER 24:0	20.4855	24.6366	25.1873	24.6906	25.704	22.535	22.9269	21.7388	25.9208	26.694	25.2153	26.1774	22.5126	23.1034	22.7889	23.901	23.2948	24.6385	22.1617	24.743	21.8333	21.9754	24.4793	23.7796	22.8304	26.8422	21.3733	23.8368	22.219	22.6197	23.7323	24.3702	24.1973	26.4235	24.1558	22.1732	22.7773	22.7957
CER 24:1	49.2419	45.1099	46.8211	41.1776	43.1826	50.1619	50.1597	46.1798	42.2639	42.3303	41.9023	45.9421	45.9013	49.2274	47.3254	46.951	53.4616	45.8197	44.7444	49.5535	47.6097	47.6607	46.1847	47.8879	46.2791	46.7275	52.0272	45.5099	50.9894	47.0832	49.2692	47.4581	46.2844	43.622	48.4025	49.8463	49.3512	49.1035
CER 26:0	1.5729	1.7873	1.8216	1.935	2.2728	1.5205	1.6704	1.7107	1.9851	1.9465	1.8729	2.2046	1.9005	1.832	1.5587	1.8526	1.7325	1.9343	1.724	1.569	1.6483	1.4871	1.6969	1.7194	1.526	1.8754	1.5519	1.7165	1.7095	1.4574	1.7961	1.7394	1.7833	1.9418	1.6705	1.6281	1.4719	1.4054
CER 26:1	1.8567	1.6972	1.6346	2.1596	2.5399	1.8915	1.9799	2.5534	2.0922	2.1604	2.0044	2.2846	2.6007	2.2687	1.8562	2.1227	2.0307	1.9741	2.1316	1.8366	2.0753	2.0265	2.3582	2.0094	1.7813	1.9125	2.7203	2.1534	2.7313	2.2033	2.4661	1.933	2.1545	2.1079	2.1446	2.1868	1.7613	1.8562
DAG 12:0/16:0
DAG 12:0/18:1	3.0441	2.328		2.9036	1.7328	2.1466	1.6804	1.3546	1.9157	1.4011	1.2942	2.2555	1.1777		1.772	1.6701	1.4768			0.8554	1.5503	1.4995	0.7391	1.0446		1.4539	1.6611	1.2243		2.8837		1.5772		0.8389	1.0124	0.9068
DAG 12:0/18:2							0.5656
DAG 14:0/14:0																			0.7905
DAG 14:0/16:0													1.3908
DAG 14:0/16:1													1.128
DAG 14:0/18:1			1.1457				1.7893						1.7196				0.7589			0.9656			0.7407											0.7566	0.9724
DAG 14:0/18:2							0.9471
DAG 14:0/18:3
DAG 14:0/20:0																3.1248
DAG 14:0/20:4
DAG 14:0/22:6
DAG 14:1/16:0													2.5484			2.6305										2.6297					1.6002
DAG 14:1/18:1
DAG 15:0/18:1
DAG 16:0/16:0	2.9329	1.9696	1.4525	3.9509	3.238	1.4547	0.7682	3.1528	2.381	2.6639	2.6366	1.4691	3.9186	1.1224	2.5257	3.3242	2.9408	2.8882	1.6249	1.3264	2.4851	1.1696	1.0401	1.1737	3.3655	3.0447	4.5035	2.4315	5.896	3.7423	2.0079	3.1269	1.4622	2.2738	2.4354	2.0781	3.3055	1.4649
DAG 16:0/16:1			0.887		0.9481								2.7141				0.719																	0.7402
DAG 16:0/18:0	3.6048	2.3156		3.8067	4.5219		1.2419	3.8442	3.116	3.2369	3.2491		4.1204	1.4583	3.2532	3.5712	2.5499	3.2948	2.4315	2.1229	3.0791	1.7242		1.701	3.6948	3.8755	4.5981	2.5986	6.6623	5.4658	2.6175	3.8131	1.5056	2.6208	2.9843	2.2471	4.1909
DAG 16:0/18:1	4.0377	4.3256	8.1453	4.5235	5.0609	5.0689	8.1998	4.7347	5.9847	3.485	3.8669	4.2092	12.0581	3.078	5.5375	6.0125	5.944	6.7819	4.4605	9.1893	4.6907	4.4895	4.478	3.7196	4.9008	4.7711	5.2603	2.2423	5.5948	5.2165	2.4273	3.4644	5.0994	8.1123	8.1851	2.5178	4.7672	10.5302
DAG 16:0/18:2	1.7138	2.3344	4.675	4.9832	3.2276	3.7202	5.1498	3.5823	6.058	4.0768	1.8568	2.9657	7.1726	2.4661	3.1476	4.3897	3.2807	4.9585	2.4065	5.9316	2.8094	4.3663	2.8127	3.1293	2.4137	2.6086	4.8812	2.2567	5.3231	4.8499	1.4815	2.2562	4.0021	4.2291	4.7758	1.7885	2.83	3.4929
DAG 16:0/18:3																																		0.5904
DAG 16:0/20:3	0.8704	1.6112	1.0433		0.9579	1.197		0.9865	1.4341		0.9378	1.1287	1.0533	0.7485	1.0688	1.3269	1.1658	1.4608	0.9385	0.55	1.2403	1.1146	0.9823	1.0348	0.9386	0.7332	1.1928			1.2887	0.9381		0.9312	0.5672	0.6318	0.8769	1.3243
DAG 16:0/20:4	1.6585	1.8627	1.3235	2.0312	1.6703	3.0442	0.5809	2.5858	3.7005	1.8261	1.5465	1.5997	3.4309	1.468	2.0871	3.1619	2.4076	2.9841	1.5075	0.9521	1.7549	2.6895	1.5949	1.7105	1.5538	1.8854	2.5734	1.1414	2.3774	1.7868	1.2346	1.2777	1.9957	1.3532	1.9817	0.905	3.4195
DAG 16:0/20:5																	0.3779				0.4603
DAG 16:0/22:5
DAG 16:0/22:6	0.3861				0.4224	0.704		0.4814	1.0747	0.3524		0.599	0.8654			0.7941	0.5704	0.6007		0.5986	0.5446		0.5166				0.6555		1.0519	0.7427	0.3183		0.6827	0.5521			0.3126	0.3588
DAG 16:1/16:1								0.4984					0.9705	0.5881			0.5441	0.8557	0.575		0.519				0.6448				1.1177		0.5867
DAG 16:1/18:0
DAG 16:1/18:1			2.3347				2.9874						3.5014				1.0493			1.9984			1.0305			0.9101							0.891	1.1695	2.1621			3.3499
DAG 16:1/18:2			1.0848				1.6101						1.0034							0.8089														0.4953	0.7222			0.7317
DAG 16:1/18:3
DAG 16:1/20:0	1.3108						0.8715																1.4221
DAG 16:1/20:4
DAG 16:1/22:6
DAG 18:0/18:1	2.0189	3.0355	2.8263	2.5368	2.4128	2.1266	2.6607	2.2338	3.3248	1.6559	1.8641	2.5076	3.46	1.49	2.1043	2.6555	2.1229	2.2855	3.598	2.1622	1.6099	2.439	1.6086	1.8598	1.8832	3.1944	3.6429	1.3918	3.5847	3.4447	1.3816	1.7322	2.1796	3.8045	2.3337	1.4085	2.4061	3.3324
DAG 18:0/18:2	1.4337	2.1291	2.0921	2.4916		2.0001	2.569	2.2955	3.6004	1.9732	1.6172	2.014	3.265	1.59	1.8744	2.4932	2.0442	2.2963	3.4653	2.3322	1.9155	2.8297	1.7535	2.0743	2.1991	1.5859	3.7965	2.138	4.5676	2.8796	1.4375	1.6027	3.2219	1.8314	1.8227	1.3781	1.7511	1.264
DAG 18:0/18:3
DAG 18:0/22:6	0.524	1.0976	0.3706	1.0677		0.7781	0.7866			1.1606	0.3291		2.3739	0.4581		6.1254	0.5704	0.7583	1.1933	0.3819	0.6945		0.6601	0.4323	0.7929	3.2781	0.9027	0.3887	0.8395	1.8757	2.1051	1.0035	0.7882		0.3479	0.4927	0.5444	0.4246
DAG 18:1/18:1	3.3148	3.4475	11.779	1.866	4.6931	3.2919	19.4493	2.9015	3.0973	2.0406	2.4689	2.6867	8.4013	1.539	4.9173	3.1816	3.3412	3.0183	3.4501	12.6046	2.236	2.7088	3.6302	2.1051	3.4941	8.6515	3.0281	1.6624	3.0016	5.2976	1.4024	1.9006	3.8863	9.7629	9.3176	1.5888	3.7778	17.9447
DAG 18:1/18:2	2.8025	2.8083	10.1378	1.977	3.3585	2.4001	21.2387	2.1216	3.0725	1.936	1.7819	1.7007	5.679	1.6646	3.3775	2.7489	1.9288	3.0686	2.4835	11.998	1.6441	2.7172	2.4143	2.3604	2.3422	3.3497	2.8297	1.9449		3.8395	1.1735	1.5349	3.2941	6.2774	7.2485	1.1288	2.2109	9.5954
DAG 18:1/20:1		2.6704	1.2678				0.778					1.5398		0.8713			1.0871			0.7759	1.06	1.3166	1.1738	1.3984		1.2901				1.9081	1.0189		1.4805	0.9474	1.4992	1.4933		1.2628
DAG 18:1/20:2	2.8832	2.2831	1.6143	2.4916	2.6629	2.7841	0.8761	2.3476	2.5324	2.5131	2.4258	2.9436	1.0768	3.1596	2.4012	1.8965	2.0607	2.4386	3.2829	1.6312	2.5061	2.661	2.8006	2.6108	2.7534	2.1936	2.2836	3.6078	2.301	1.844	2.699	2.9774	2.4128	1.2049	2.3031	2.5362	2.8831	1.2912
DAG 18:1/20:3	62.1334	60.2887	34.9872	60.2776	53.1511	64.2023	14.0636	61.5174	51.2585	67.5406	69.2452	68.9116	20.888	75.279	57.4109	45.228	59.3271	58.379	60.4036	27.7876	65.2034	62.0273	64.7551	68.5971	63.1973	50.0179	52.395	71.9744	54.675	44.7501	73.4053	68.4675	56.944	38.8521	41.9428	76.258	59.4743	36.1265
DAG 18:1/20:4	1.5927	1.3491	1.208	1.0976	1.0905	1.664	1.093	1.4016	1.7886	0.6221	0.8189	0.9934	1.503	1.101	1.5954	1.5736	1.1892	1.1218	1.2476	1.0138	0.9483	1.5174	0.9386	0.9492	1.0952	1.1183	1.1541	0.8262	1.5784	1.2933	0.7759	1.1059	1.5948	2.182	1.3988	0.6698	1.8078
DAG 18:1/20:5													0.502						0.6527														0.5768	1.3051
DAG 18:1/22:4	1.2899	1.09	0.4018	1.682	1.4909	1.3673		1.0392	1.6237	0.8629	1.0342	1.5868	0.8825	0.9481	1.6937	1.4895	0.7116	1.2004	0.9849	0.6439	0.7903	1.2872	0.9714	1.1766	1.1981	0.7686	1.5548	0.9284	1.429	1.2125	0.6595	1.1381	0.9499	0.9453	1.2399	0.7909	0.6763
DAG 18:1/22:5			0.5255																	0.493						0.3875								0.427				0.6118
DAG 18:1/22:6			0.4879				0.4676						0.7622	0.3876	0.3885	0.5588		0.6445	0.6605	0.524			0.5223		0.4221	0.4883	0.5588					0.268	0.689	0.9874	0.3927	0.3269	0.336	0.6106
DAG 18:2/18:3			0.7634				1.0223													0.561																		0.3353
DAG 18:2/20:3	1.2462	1.2965	1.1323	1.1484		1.0309	0.7442	0.9636	0.9496	0.8439	0.7861			0.5822	0.9065		0.7836		0.7704		0.7612	1.0666	0.6825	1.049				0.8789		0.9415	0.7292	0.8273	0.6888	0.5254	0.5605		0.8391	0.5781
DAG 18:2/20:4			0.4536				0.4574													0.4398														0.6928	0.4945
DAG 18:2/20:5
DAG 18:2/22:4			0.4275	1.1646	1.201	1.019		0.6981	1.1328	0.6337	0.5293	0.8887	0.6889		0.9616					0.685	0.4643	0.672	0.608	0.702	0.8216		1.2486	0.7571		0.9296		0.6442	0.6275	0.4597
DAG 18:2/22:5
DAG 18:2/22:6			0.2543				0.275																											0.3856
DAG 20:0/20:0	1.2016	1.7571	7.179		8.1592		7.1264	1.2593	1.9546	1.1751	1.7113		1.7444		2.9767	2.0432	1.0483	0.9641	3.0723	10.6668	1.0328	1.7041	2.1239	1.1716	2.2888	1.764	1.2793	1.6064		3.8074		1.2823	4.096	5.1094	3.2348	0.6076	3.1432	6.6944
DCER 16:0	10.9576	11.2557	5.2215	13.9553	6.3562	8.2123	8.7134	13.0315	7.6918	9.7607	11.1143	11.5398	11.917	10.1357	10.8051	9.1717	6.198	9.1231	11.499	9.7102	12.2434	11.1298	9.7038	10.3277	12.0464	11.1745	7.9646	9.6336	6.4595	10.019	10.587	11.2311	8.5728	12.4722	8.3667	9.5446	8.889	7.23
DCER 18:0	7.2274	6.6485	7.1151	9.2778	7.2373	5.1969		6.7535	9.4668	6.4844	8.2328		7.1118	4.4693	7.6271	7.9958	6.955	6.7337	8.9661	6.6654	7.8136	7.2994	5.4421	7.5043	8.1277	6.0939	6.2442	5.7801	6.3997	8.3899	5.2606	7.6364	10.5899	8.9087	5.6685	7.2355	5.7712	7.8774
DCER 20:0		3.3764	6.3691		4.2794	3.2417		4.8511	6.3666				4.8558	3.9904		4.1808					4.1448					3.5004	4.1062	3.2265	3.2896				5.2319			3.25	3.2819
DCER 22:0	12.3564	14.405	17.8451	12.2599	13.8452	11.1636	15.3074	11.1148	13.3456	14.1974	11.4765	11.8545	11.2443	11.1732	15.2542	11.8761	12.538	13.9743	10.2214	14.9767	11.5051	13.2257	12.8058	12.4824	12.6996	10.9725	11.7876	10.5093	11.4836	12.5441	10.0609	15.0028	12.9222	12.2494	10.5434	8.6979	11.5425	11.9456
DCER 22:1		2.0872																					2.9164
DCER 24:0	21.8375	21.6366	25.1323	18.6771	23.0963	19.7609	23.6676	20.8742	24.8504	25.5963	23.4989	29.3741	19.7977	21.6281	21.5042	22.2825	22.521	21.794	18.8456	24.5223	19.0726	20.3084	19.487	21.6956	19.5936	21.8778	18.0319	21.1938	20.6345	20.6082	20.2533	21.3727	19.7299	22.9399	22.6514	19.1663	19.7018	22.184
DCER 24:1	42.3539	36.9164	31.4441	40.8167	37.0673	44.5904	46.9819	43.3749	33.9884	39.7938	40.3292	41.7531	38.6343	43.735	44.8093	38.1565	43.5281	40.7643	43.8666	39.8281	40.7908	43.9412	44.6214	42.2024	42.5254	38.9761	46.577	40.1106	43.4821	43.0084	45.307	44.7569	38.6404	43.4298	45.3707	43.5667	45.5066	45.7992
DCER 26:0			3.5575		4.1536	3.9846											4.3329	3.7007								3.3658		3.4155	3.6551		3.5994				4.1493	3.6776
DCER 26:1	5.2672	3.6741	3.3153	5.0132	3.9648	3.8495	5.3297		4.2905	4.1673	5.3483	5.4785	6.439	4.8683		6.3366	3.927	3.9099	6.6013	4.2973	4.4298	4.0954	5.0235	5.7876	5.0073	4.039	5.2885	6.1304	4.5959	5.4304	4.9318		4.3129		3.2499	4.8614	5.3069	4.9639
FFA 12:0	1.5218	1.7325	1.1588	1.1137	1.2339	1.6167	1.4215	1.4554	1.6769	1.2649	1.0926	2.2182	1.1401	1.6048	1.4807	1.336	1.5864	1.4741	1.514	0.8075	1.4357	1.4896	1.4786	1.8198	1.5883	1.3559	1.6171	1.3083	1.3938	1.4605	1.4223	1.1735	1.6522	0.957	1.0617	1.5519	1.2153	1.117
FFA 14:0	7.8606	8.2272	6.113	6.6218	6.5711	7.6032	6.7239	7.414	8.0826	6.7224	4.9383	7.9666	5.8253	7.6365	6.7658	5.9276	7.8938	8.4706	7.8795	6.0058	7.0685	7.603	7.6852	8.1379	7.1084	6.4545	6.9259	6.308	6.973	7.4416	6.4652	6.3491	7.2658	6.0478	5.9309	7.1472	6.9563	5.9648
FFA 14:1	1.6205	1.5254	1.1271	1.4824	1.315	1.6966	1.6006	1.6787	1.761	1.9146	1.3184	2.2146	2.4741	1.6748	1.6001	2.8112	1.6031	1.7752	1.632	0.9197	1.6812	1.7364	1.6147	2.0267	1.7887	3.4056	1.537	1.5865	1.8033	1.6012	2.8131	1.6717	1.5786	1.3003	1.2667	1.6485	1.6901	1.2948
FFA 15:0	7.617	8.5375	3.9073	7.3583	4.891	7.5681	3.9089	6.7099	7.9289	6.8878	5.1269	9.0784	7.5141	8.0414	6.8823	8.9835	7.5777	7.8886	7.1078	3.3865	7.4782	7.7941	8.0088	8.3623	7.5991	9.5612	7.4638	6.862	7.6553	7.2793	8.814	7.0665	6.3737	5.3301	6.0573	8.0303	7.2573	5.0009
FFA 16:0	39.8661	38.9446	37.1771	42.5107	40.6381	41.5788	32.7063	42.0219	41.8698	40.4479	40.9172	38.1965	39.9075	40.0117	39.1538	39.9082	40.6211	40.8362	41.0395	37.2625	43.6743	39.4838	41.2415	40.4707	42.6735	37.5809	41.8419	43.9922	42.3706	39.7262	42.4161	44.1463	40.3454	37.0499	38.9315	43.586	41.7048	39.3338
FFA 16:1	3.2619	2.7507	4.3075	2.6859	3.9011	2.8786	4.9083	3.043	2.3525	2.6114	2.5216	2.6056	3.3001	2.8927	2.7402	2.4834	2.9344	2.8854	3.1136	3.6151	3.0736	2.9513	3.012	2.6562	2.9472	2.7518	2.6581	2.7237	2.976	2.5	2.5776	2.847	3.1758	2.7612	3.3263	2.5393	3.0963	3.8678
FFA 17:0	6.1738	6.5896	3.3271	6.2687	4.2675	5.8866	2.9739	5.8806	6.5593	5.43	5.036	6.7006	5.1487	6.6026	5.5671	5.6911	6.1478	6.7968	5.9502	2.8067	6.0975	6.2896	6.0903	7.0992	6.2314	5.8381	6.7233	6.111	6.4363	5.9608	6.002	6.1646	5.2883	4.582	4.7776	6.5159	5.9089	3.9112
FFA 18:0	13.0547	14.3211	10.7762	15.6944	13.6798	15.0607	9.5046	13.7978	14.9889	15.0681	17.8724	14.3318	14.5364	15.5934	15.1931	16.459	14.8806	14.1884	14.1812	9.9078	14.9942	14.815	14.6042	14.7164	14.42	13.6485	16.391	16.9481	14.8905	15.9902	16.3601	16.234	14.6541	15.4057	14.1052	16.2447	14.4404	11.1544
FFA 18:1	7.7449	6.2803	18.8955	5.8018	12.9511	6.6407	20.3972	7.5895	4.806	5.4782	6.8534	4.4647	7.9043	5.6171	7.9661	6.2209	6.2728	5.5677	6.8144	21.8413	5.6382	7.1979	6.1695	4.4851	5.785	7.701	4.1382	4.3725	4.3982	6.3444	4.3297	4.5956	8.6006	12.8048	12.5044	3.9052	6.8609	15.9146
FFA 18:2	2.786	2.7661	7.7166	2.4424	4.378	2.5114	9.5906	3.1956	2.2879	2.6788	2.6912	2.0138	3.7159	2.6747	3.241	2.7159	2.6085	2.379	2.9293	8.2626	2.1624	3.142	2.4516	1.9396	2.38	2.8773	2.3457	1.8896	2.2622	2.4669	1.742	2.2225	3.4179	5.4663	4.7597	1.5963	2.748	5.5807
FFA 18:3	0.5419	0.4926	0.88	0.5281	0.683	0.4409	1.4443	0.4231	0.4059	0.4679	0.467	0.4397	0.6086	0.4283	0.7492	0.4715	0.404	0.4368	0.4594	1.1195	0.4299	0.4972	0.352	0.4173	0.4615	0.4065	0.3823	0.3654	0.4669	0.4439	0.3874	0.4548	0.6683	1.0475	0.7749	0.3136	0.449	0.8352
FFA 18:4	0.2249	0.1782	0.0994	0.2294	0.11	0.2082	0.1492	0.201	0.1761	0.1757	0.2117	0.3004	0.2381	0.2027	0.1764		0.1899	0.2875	0.2009		0.1968	0.2	0.1563	0.2304	0.1928	0.2123	0.1756	0.2353	0.2147	0.2162	0.238	0.2124	0.1701	0.1828	0.1566		0.2662	0.1519
FFA 20:0	1.4459	1.3735	0.6486	1.156	0.9203	1.1444	0.6099	1.0443	1.3246	3.2862	3.1075	2.5482	1.2509	1.4388	1.309	1.2992	1.1078	1.2319	1.1355	0.4379	0.9503	1.7134	1.4332	1.4486	1.0976	1.3335	1.9384	1.7122	1.8639	2.3675	1.2678	1.4553	1.3913	1.069	1.1217	1.567	1.2041	0.8926
FFA 20:1	0.3891	0.3956	0.3445	0.4418	0.4538	0.332	0.3716	0.3551	0.4407	0.3208	0.358	0.5137	0.4498	0.4818	0.4703	0.3964	0.3612	0.4313	0.3817	0.3196	0.2994	0.4243	0.3808	0.4155	0.3522	0.4009	0.5236	0.3461	0.4267	0.4127	0.4638	0.3701	0.4179	0.3271	0.3573	0.4561	0.4154	0.4404
FFA 20:2	0.1755	0.1625	0.1727	0.2101	0.1462	0.1553	0.164	0.1722	0.2005	0.1757	0.1821	0.2151		0.2103	0.2194		0.1965	0.1933	0.1788	0.1305	0.1647		0.1796	0.1887	0.2101	0.209		0.2317	0.2028	0.1325			0.1633	0.1485	0.1987	0.1687	0.2417	0.1583
FFA 20:3	0.6618	0.6804	0.4053	0.6793	0.4897	0.6069	0.4138	0.7721	0.6328	0.7867	0.8312	0.6914	0.7541	0.629	0.9365	0.6957	0.6945	0.7262	0.7554	0.3418	0.6224	0.6131	0.7094	0.8001	0.7544	0.7568	0.5975	0.8212	0.8748	0.5264	0.6938	0.7238	0.7924	0.586	0.6685	0.7174	0.9753	0.6651
FFA 20:4	1.1151	0.8374	0.7044	1.074	0.7038	0.6404	0.7179	0.9277	0.6196	1.1157	1.169	0.7234	1.3363	0.782	1.3273	0.8634	1.011	0.9433	0.833	0.6321	0.77	0.6261	0.7202	0.6187	0.9046	1.2026	0.7432	0.7846	0.8587	0.5539	0.5874	0.8615	0.7655	1.4549	1.08	0.5606	0.8257	1.1131
FFA 20:5	0.198	0.214	0.1341	0.2439	0.2003	0.2224	0.1617	0.2179	0.2402	0.2452	0.2522	0.3555	0.4385	0.2218	0.2932	0.2414	0.3072	0.2473	0.2537	0.1829	0.2589	0.2459	0.2999	0.2449	0.291	0.2904	0.258	0.2709		0.2073	0.2639	0.285	0.257	0.5538	0.2346	0.1979		0.2794
FFA 22:0	1.0242	1.0469	0.4729	0.8632	0.5544	0.7989	0.4144	0.6804	0.8716	2.2296	1.9762	1.5338	0.9865	0.9058	1.076	0.9705	0.8656	0.8666	0.7988	0.3228	0.6817	0.8537	0.8571	1.0332	0.7666	1.0869	1.1665	1.0146	1.2398	1.4779	0.8213	0.9062	0.8019	0.6572	0.6604	1.0033	0.9773	0.4268
FFA 22:1	0.3978	0.4387	0.3059	0.4202	0.3565	0.3554	0.2958	0.414	0.3926	0.4659	0.4498	0.4941	0.4215	0.4015	0.5537	0.3964	0.4096	0.4146	0.4723	0.2939	0.3529	0.3364	0.4454	0.4772	0.4208	0.4046	0.4856	0.4458	0.4562	0.4714	0.4963	0.4451	0.4159	0.3351	0.2991	0.4537	0.4536	0.3836
FFA 22:2		0.1167		0.1571	0.1239		0.121	0.1595		0.1398					0.1607				0.1348	0.0748		0.1047	0.138	0.1547		0.1686				0.1386
FFA 22:4	0.192	0.1296	0.11			0.1818	0.1073	0.1461	0.1535		0.1263	0.2114	0.1785	0.2073		0.1725			0.1532	0.1026	0.1711	0.1832	0.1277		0.2018					0.1202					0.1673		0.2119	0.1637
FFA 22:5	0.1872	0.194	0.1225		0.1435	0.1727	0.1597	0.1586	0.2253	0.1893	0.1425	0.2346	0.2686		0.195	0.1625	0.196	0.2636	0.1805	0.1607	0.2297	0.2145	0.1966	0.2359	0.1977	0.1798	0.1877		0.2147	0.1602	0.2292	0.2259		0.2319				0.1902
FFA 22:6	0.2571	0.2432	0.2171	0.2886	0.2449	0.2297	0.3011	0.2463	0.2618	0.2493	0.2132	0.3075	0.3516	0.2825	0.2272	0.2528	0.27		0.2701	0.285	0.2792	0.1963	0.3197	0.254	0.2261		0.2156	0.2451	0.2909	0.2606	0.2319	0.2191	0.3414	0.3813	0.2684	0.2475	0.238	0.2845
FFA 24:0	0.9927	1.223	0.5724	0.996	0.5544	0.9582	0.5109	0.697	1.1365	1.0842	1.4651	1.0361	0.742	0.9349	1.0239	0.9367	1.229	1.0917	0.9413	0.5222	0.6817	0.8119	0.7833	1.119	0.7579	1.5212	1.0443	0.7977	1.0276	1.1012	0.7721	0.7328	0.8272	0.7359	0.7394	0.9432	1.1876	0.5242
FFA 24:1	0.6896	0.5988	0.304	0.7323	0.4885	0.5113	0.3218	0.5983	0.6047	0.564	0.6802	0.6043	0.5084	0.5239	0.6922	0.6042	0.6312	0.6038	0.689	0.2583	0.6075	0.4766	0.5442	0.6477	0.6432	0.6519	0.6397	0.6277	0.7031	0.6383	0.6051	0.6373	0.6352	0.584	0.552	0.6057	0.676	0.351
HCER 14:0	9.0771	10.0454	6.2181	10.3942	11.4615	9.7652	7.4954	11.7171	9.3796	12.435	12.7833	14.0781	11.5692	9.1598	9.1653	11.3132	13.2176	12.5575	8.1117	6.1947	13.9423	10.7503	9.8005	9.3485	10.7633	11.1399	8.4272	13.1773	10.4581	6.9303	13.8775	11.3987	9.3459	6.4363	10.2448	9.6408	10.7748	5.7306
HCER 16:0	42.5874	41.0646	40.8616	60.0267	48.3997	44.0915	36.7606	52.6655	54.2745	47.3838	44.9162	37.6022	54.3926	47.1828	42.3687	44.3395	30.4827	50.036	53.6553	45.5221	50.055	45.2584	42.8702	50.944	48.4898	36.6859	49.9775	47.6601	50.9891	48.0734	49.535	44.6829	44.0243	55.6743	47.093	51.666	37.2582	41.0772
HCER 18:0	15.0148	12.198	5.4343	5.6074	8.7891	6.7469	8.4874	8.2637	5.2272	8.05	14.3201	17.7112	6.0436	9.028	12.4582	9.1349	7.9053	5.3726	8.5196	5.6283	6.1712	9.4437	9.6362	10.9766	10.324	10.0318	9.644	10.1601	8.3665	10.3077	7.0334	12.5711	5.372	6.0743	7.1053	11.8246	12.306	7.8064
HCER 18:1						2.8276				3.3757					3.2319			2.5173	2.6687			2.9697	3.1634	2.4878	2.581			2.7223		2.4009				1.9667
HCER 20:0		2.0422	2.4965																	2.1947				2.1008						2.0957					2.5092
HCER 20:1	3.0333						1.8983										2.6702
HCER 22:0	5.3083	4.2929	9.092	4.2227		4.7347	9.5897		5.5203	4.4091			3.8776	3.8845	5.7193	5.6996	5.6286		4.3409	8.7434	4.2326	4.5734	5.9131		4.1186	4.4326	4.5065	4.6668	3.4086	3.8599		4.2509	4.7895	4.787	5.508	4.4978	6.0888	9.3271
HCER 22:1					3.4381						3.1822			3.661									3.1026	2.8195					1.9571	2.3393			3.1426				2.2684
HCER 24:0	15.9703	17.883	20.6398	11.8234	18.1722	16.5121	22.0453	14.9856	15.4372	15.8382	16.765	20.436	14.9076	16.4085	17.0682	17.9185	20.5537	18.1243	12.0996	17.7699	16.7612	14.6704	14.2353	12.6047	14.168	18.0805	14.1956	13.6084	14.3625	13.2904	17.9894	17.9122	20.7209	13.637	16.0832	13.6888	16.6159	19.0597
HCER 24:1	9.0089	12.4739	15.2578	7.9256	9.7393	12.4285	13.7232	10.1754	10.1612	8.5081	8.0332	10.1726	9.2093	10.6754	9.9885	11.5943	19.5418	11.3924	10.6042	13.9469	8.8377	9.5625	11.2787	8.7182	9.5552	17.5556	13.2492	8.0049	10.4581	10.7025	11.5646	9.1841	12.6047	11.4245	11.4565	8.682	14.6878	16.9991
HCER 26:0						2.8934		2.1927														2.7717
HCER 26:1																										2.0737
LCER 14:0	1.675	2.9297	1.8697	3.5277	3.2292	3.3519	2.2642	2.859	1.9596	2.8498	2.0344	3.0854	2.5875	2.7723	2.3625		1.3476	2.4724	2.8829	2.3555	2.4587	3.4005	2.6142	2.0435	2.9337	1.4753	2.7299	2.8176	2.3936	2.8442	2.2676	3.2452	2.1959	2.5561	2.1453	2.6978	2.1331	2.0693
LCER 16:0	57.5139	76.1998	61.3793	69.7878	60.8588	68.5767	73.3201	72.5345	70.749	76.5745	71.4467	71.2569	71.5627	74.2369	59.3339	63.1222	71.2539	71.0361	75.9263	64.197	70.6542	71.3791	70.9407	54.8554	76.1409	51.3537	70.9189	76.4388	72.878	62.242	71.074	75.2379	55.7815	78.3056	71.9627	73.5968	70.9972	61.6646
LCER 18:0			1.2027	1.5822		1.5163	1.6279	1.7347	1.0762							1.3433	1.5448		0.9548	1.242				1.3008	1.5393	1.2709	1.6202		1.4843	1.255	1.9179		1.6911	1.8628	1.4266	1.1927	1.6678	1.5232
LCER 18:1			1.4761	1.5499					0.843											1.2848	1.33	1.7572	1.8146	1.3444	1.5393		1.4979		1.5475	0.8468		2.1878	1.5144	1.6144	1.1322	1.3347		1.6382
LCER 20:1																								1.1116									0.8974		1.404			1.0921
LCER 22:0	1.194			1.1589					0.9713		1.5371		1.5859		1.4524	1.2726				1.1777				1.8374		1.4919		1.4306	1.2317	1.1811			1.3462				1.5801	1.6609
LCER 24:0	17.5869	6.8917	13.5551	9.5709	19.8013	9.1834	7.6687	7.8381	7.2419	8.008	9.9005	9.7434	10.11	7.1689	16.9249	15.5362	8.4306	11.7974	6.9856	11.7559	7.7318	8.5321	8.181	17.9233	6.3292	21.9969	7.4636	7.8607	7.4754	13.5459	8.9689	8.4175	17.0878	6.931	6.7255	7.6618	8.1373	12.6335
LCER 24:1	22.0301	13.9788	20.5172	12.8225	16.1107	17.3716	15.1191	15.0337	17.159	12.5677	15.0814	15.9143	14.154	15.8219	19.9264	18.7257	17.4232	14.6942	13.2504	17.9872	17.8253	14.9312	16.4496	19.5836	11.5176	22.4113	15.7694	11.4523	12.9896	18.0851	15.7717	10.9116	19.4857	8.7301	15.2037	13.5161	15.4846	17.7182
LPC 14:0
LPC 15:0			0.2268	0.3938									0.5797							0.3808							0.2851							0.3882				0.2163
LPC 16:0	43.2482	44.5277	50.5079	45.6369	48.8624	41.518	42.0462	45.1517	49.8987	51.2573	42.25	45.9489	49.285	41.0985	47.958	46.0999	45.5901	47.5447	48.4374	50.8127	49.81	43.1672	50.5173	44.9726	47.9547	41.9235	43.4535	44.0448	45.6954	49.7276	48.4859	42.2119	46.9323	40.2021	44.7676	44.6438	53.8002	46.7701
LPC 16:1			0.5044				0.4367	0.461											0.4721	0.5969	0.4725		0.5212								0.6337		0.2627	0.5057				0.6762
LPC 17:0		1.5438	0.6485	1.1761	1.0293	1.4131	0.9406	1.4175	1.1793	1.6864	1.1729	1.2319	1.2129	1.3387		1.1858	0.7624	1.1224	1.1684	1.41	0.795	1.8392	1.633	1.5784	1.3404	1.7674	1.1564	1.7984	1.2394	1.3167	1.0501	1.4806	1.2476	1.3057	1.0692	1.2482	1.6137	1.127
LPC 18:0	42.2086	43.2005	26.2747	43.7887	34.3084	46.0401	34.3599	36.2838	39.93	38.724	45.9727	43.7624	36.1388	45.5607	37.518	42.4237	37.7529	38.2529	33.7149	28.036	38.7904	43.7623	36.5503	44.2782	39.8922	38.4122	44.5465	42.1106	42.9795	35.5002	39.8135	44.8994	42.9269	28.8366	38.4905	44.0782	29.8826	25.4085
LPC 18:1	9.4086	6.4733	10.7957	6.1535	9.5522	7.0092	10.7098	11.4954	6.3571	5.3089	6.5275	5.5126	8.8831	7.555	8.8161	6.1368	10.5513	8.703	10.1973	9.5306	6.5082	6.2749	6.7924	5.3875	6.8221	12.1599	6.1782	7.058	6.58	8.9263	7.0067	7.612	5.4664	13.4068	7.9844	6.9043	9.1348	14.0976
LPC 18:2	2.3391	1.923	6.9529	1.7221	4.2615	2.4808	8.1297	3.2844	1.8058	2.1444	2.1928	1.7862	2.3546	2.6004	3.7783	2.0456	2.958	2.5024	3.6965	6.3709	1.701	2.4072	2.0672	1.9361	2.4407	2.7101	2.8515	2.545	1.8409	3.2662	1.8286	1.8024	1.9206	10.4827	4.3974	2.0089	2.6511	6.721
LPC 18:3
LPC 20:0	1.8713	0.9141	0.4203	0.7351	0.5598	0.6281	0.8869	0.4802	0.8292		0.9179	1.0266	0.4955	0.7847		1.1529	0.5083	0.552	0.4957	0.3602	0.6286	1.163	0.5598	0.7892	0.6252	0.9191	0.4911	1.0859	0.7109	0.4959	0.6156	0.7242	0.6074	0.4598	0.6323	0.6046	1.2247	0.461
LPC 20:1			0.3452				0.4838	0.3673						0.2564				0.368	0.3718	0.2264		0.5748				0.5499	0.3327			0.4061				0.4828	0.3641			0.2689
LPC 20:2			0.3336				0.3434																								0.2716				0.388			0.2177
LPC 20:3		0.632	1.417	0.3938	0.632		0.5778	0.6698			0.4845		0.4955	0.3248	0.7365		0.7793	0.3475	0.5193	0.9366	0.5547		0.6254	0.5846	0.4801	0.4975	0.3564	0.6362	0.3463		0.2942	0.8046		1.1218	0.9485		0.8285	1.209
LPC 20:4	0.9241	0.7855	1.2609		0.7945	0.9107	0.9003	0.3889		0.879	0.4816	0.7314	0.5549	0.4808	1.1932	0.9553	1.0978	0.6072	0.6609	0.8543	0.7396	0.8114	0.7335	0.4735	0.4446	1.0605	0.3485	0.7211	0.6076	0.361		0.4649	0.6361	2.5011	0.958	0.512	0.8645	2.1208
LPC 20:5
LPC 22:4
LPC 22:5																				0.2402														0.3065				0.2732
LPC 22:6			0.3122				0.1848												0.2656	0.2444																		0.4326
LPE 15:0
LPE 16:0	15.2622	16.9868	22.5492	16.9018	19.3777	12.8403	19.2481	19.9344	19.3323	17.7271	13.6102	12.9482	19.4558	15.688	12.7562	13.6563	16.6454	16.2525	14.5198	20.6561	16.2107	14.2189	19.8084	18.0487	16.379	12.9942	16.2906	14.7694	17.633	15.8098	16.3035	13.9387	19.927	13.6048	12.6696	13.7205	16.3415	16.5571
LPE 16:1	0.9287	0.8417	0.7348	0.6507	0.7915		0.8911	0.804	0.6435	0.5709	0.7972		1.2686	0.6083			0.6763	0.7332	0.5497	0.6304	0.7475	0.5156	0.9091		0.8353	0.4018	0.5773	0.6049		0.7519	0.7103	0.524		0.8613	0.7191	0.7106	0.9671	0.7517
LPE 17:0			0.6933	0.7349	0.7096	0.8522	0.7312	0.9196	1.1644	0.7929	0.6762	0.8324	1.165	0.737	0.7124	0.6411	0.4682	0.706	0.6926	0.9456	0.4509		1.0119	0.7539	0.8353	0.4554	0.753	0.5786	0.6464	0.731	0.5879	0.8617	0.8415	0.5873	0.3995	0.5598	0.7011	0.5737
LPE 18:0	16.4614	23.5978	25.2585	21.2192	22.298	21.7887	24.2384	21.0222	24.1585	20.9813	22.5507	13.2442	23.9295	23.7531	12.9734	16.9262	17.8394	23.7312	19.7638	21.1184	18.432	16.2086	18.5381	18.9397	16.9029	15.9836	19.9805	12.4025	19.826	16.8958	20.2618	18.2356	20.9717	9.9638	16.0082	16.6661	13.4257	19.0694
LPE 18:1	31.1422	25.7403	23.7225	27.8023	25.2456	29.7429	26.2948	28.9913	25.6753	24.0643	27.9037	31.2977	23.6732	27.3539	34.9304	32.7807	28.7256	25.2464	27.4071	26.9811	28.0004	31.398	29.1743	24.4914	30.6849	31.4368	28.2387	32.2844	27.9264	29.4058	25.4938	28.9254	26.0122	35.9009	32.5301	29.2045	25.8722	28.8217
LPE 18:2	1.5626	1.8976	4.48	2.3883	3.9028	2.1306	4.908	2.814	3.6403	2.9117	2.3917	2.269	2.7494	2.9691	2.4155	1.8685	2.1304	2.5418	2.9188	5.0642	2.4348	2.8389	2.5622	2.9015	2.3236	2.1456	3.715	3.0533	3.4684	4.0725	1.9204	2.6201	3.1079	4.424	3.8009	3.4689	3.3727	4.5695
LPE 18:3
LPE 20:0																																		0.2936
LPE 20:1	0.7268	1.0406	0.56	0.6464		0.6944	0.6702	0.5912		0.5709	0.7593	0.7646	0.7767	0.6785	0.965	0.7968	0.5983	0.7576	0.4397	0.4203	0.6407	0.7279	0.4844	0.5839	0.4556	0.6268	0.7251	0.5786	0.6266	0.6497	0.5389		0.6007	0.5383	0.7362	0.6029	0.9357	0.6132
LPE 20:2						0.6313	0.8568	0.5255				0.5207	0.3029	0.4212	0.6333		0.5463		0.4947	0.5463	0.4746	0.4853	0.4952	0.6283				0.5326		0.5337	0.6532			0.5481	0.4566	0.5814	0.8704	0.4396
LPE 20:3	1.9381	2.6322	1.792	2.2964	2.4563	2.1874	2.1661	2.6958	2.0684	2.1251	2.0785	2.7623	2.563	1.9373	2.2798	3.0775	2.0368	2.0285	2.4241	3.131	2.6484	2.111	2.2823	3.564	1.8452	1.8322	2.8364	2.5799	2.1706	2.6524	2.3515	2.3685	2.0893	2.212	2.4312	2.1317	2.5024	2.2551
LPE 20:4	14.4265	14.324	9.6853	15.1259	12.6638	16.0504	11.1595	11.3742	12.879	16.0429	15.2901	15.7598	13.5375	13.0979	17.0174	14.8104	16.107	14.6395	18.1065	11.3052	14.972	15.0439	13.3922	15.2386	15.0577	17.3337	16.0396	16.7103	16.8498	15.601	16.4799	16.6007	14.6515	19.5165	15.9911	17.015	17.4512	14.8757
LPE 20:5				0.7655	0.58				0.3447			0.3946	0.466	0.3948					0.5875	0.3969	0.7208	0.6369	0.5981	0.4569	0.5568		0.7028	0.7811		0.7832	0.6096		0.7509		0.321	0.6298
LPE 22:4	13.0092	8.6617	8.0213	5.5421	7.8057	7.6701	5.2644	5.1551	6.2327	9.934	8.6558	12.9729	5.0329	7.4544	9.7707	9.4248	10.1137	7.7963	6.827	4.0976	7.5607	10.3851	5.4258	7.8592	8.4742	12.0299	4.3927	8.3078	6.2655	6.1401	7.3875	9.537	3.7086	6.4794	8.629	9.5152	13.5562	6.884
LPE 22:5	3.5612	3.5504	1.792	4.8378	3.5207	4.7725	2.8516	4.3747	3.8609	3.1686	4.5272	5.1546	4.264	4.022	4.6411	5.1933	3.4883	4.888	4.5761	3.8034	5.8521	4.5132	4.2631	5.6202	4.6472	3.9296	4.6688	5.7279	3.7146	4.9915	5.8395	5.806	6.0852	4.1891	4.6398	4.3022	3.351	3.7585
LPE 22:6	0.9811	0.7269	0.7111	1.0887	0.6482	0.6392	0.7197	0.7981		1.1101	0.7593	1.079	0.8155	0.8844	0.9047	0.8243	0.6243	0.6789	0.6926	0.9036	0.8543	0.9167	1.055	0.9139	1.0023	0.8304	1.0793	1.0888	0.8727	0.9816	0.8622	0.5822	1.2536	0.8809	0.6677	0.8914	0.6528	0.8308
PC 12:0/16:1						0.021			0.0182				0.0253				0.0284										0.036
PC 12:0/18:1	0.4094	0.1911	0.1203	0.4383	0.3186	0.3686	0.1971	0.3064	0.3317	0.2157	0.3156	0.2624	0.4485	0.4376	0.1905	0.3592	0.3084	0.322	0.3312	0.2665	0.4262	0.3092	0.3399	0.3414	0.4145	0.2181	0.3741	0.3332	0.2045	0.4857	0.4199	0.1632	0.3121	0.2477	0.1325	0.327	0.1395	0.1988
PC 12:0/18:2	0.0355		0.0243	0.0462	0.045		0.0318	0.0761	0.0874	0.0407	0.0733	0.0502	0.0907	0.0751		0.0534	0.0317	0.0495	0.0394	0.0409	0.035	0.0618	0.0821	0.0656	0.0698	0.0343	0.053	0.0582	0.0543	0.049	0.0455	0.0528	0.0705	0.0331	0.0668	0.0438		0.0478
PC 12:0/20:4						0.0451			0.0429			0.0343	0.0442	0.0308					0.0414		0.0469	0.0549		0.0497			0.0436				0.0406	0.0363	0.065	0.0333
PC 14:0/14:0		0.0215	0.0256	0.0273	0.0224	0.0249	0.0197	0.0136	0.0157	0.0299	0.0202	0.0195	0.0299	0.0129		0.0146	0.0281	0.0113	0.0289	0.0214	0.0173	0.0156	0.0194	0.0239	0.0179		0.0208	0.0223	0.0179	0.0136	0.0187	0.0179	0.0107	0.0169	0.0131	0.0147	0.0183	0.0112
PC 14:0/16:1	0.03		0.0353		0.0434		0.0169	0.0436	0.0224			0.0308	0.0473	0.0272		0.0261	0.0449	0.0283	0.0321		0.0345	0.0296	0.0485	0.0419				0.0345									0.0275
PC 14:0/18:1	0.9171	0.7066	0.577	0.84	0.6063	0.4115	0.5452	0.7321	0.6883	0.6477	0.5815	0.5809	0.8307	0.5736	0.5697	0.6532	0.6915	0.5284	0.7028	0.5209	0.7866	0.5402	0.6248	0.6309	0.586	0.5644	0.5903	0.6124	0.5	0.658	0.5459	0.7032	0.4504	0.4724	0.6034	0.6656	0.6003	0.49
PC 14:0/18:2	0.1986	0.2386	0.3976	0.3429	0.2361	0.1586	0.4751	0.2569	0.2334	0.2979	0.2931	0.3101	0.3409	0.2735	0.2565	0.3094	0.1629	0.1831	0.3253	0.2668	0.2043	0.2359	0.1911	0.2585	0.2145	0.1774	0.2585	0.2748	0.2705	0.2586	0.145	0.2941	0.1967	0.1638	0.209	0.2205	0.1614	0.1708
PC 14:0/18:3
PC 14:0/20:2
PC 14:0/20:3	0.0368	0.0515	0.0524	0.0587		0.0707	0.0295		0.0471	0.0707	0.0738	0.0431	0.0745	0.0447	0.0526	0.0615			0.0516	0.0497	0.0737	0.0587		0.041	0.0365	0.0389		0.0426			0.0294	0.0383	0.0279	0.0302	0.0602		0.0603	0.0448
PC 14:0/20:4	0.1295	0.1218	0.0918	0.1129	0.0899	0.1668	0.0773	0.108	0.1393	0.1396	0.1011	0.1078	0.146	0.0888	0.1262	0.0847	0.1498	0.0973	0.1613	0.0916	0.1277	0.116	0.1332	0.1081	0.0553	0.0961	0.0903	0.1103	0.0999	0.0609	0.0788	0.1254	0.078	0.0954	0.1123	0.1243	0.1077	0.0863
PC 14:0/20:5
PC 14:0/22:5							0.0349
PC 14:0/22:6							0.0508														0.0696		0.1029
PC 15:0/14:1			0.0573			0.0597		0.0629	0.0772				0.051	0.0443						0.071			0.0957					0.1239					0.0557
PC 15:0/16:1																				0.0494
PC 15:0/18:1	0.1418	0.0876	0.0679	0.0966	0.1111	0.1061	0.0667	0.1028	0.1028	0.1125	0.0532	0.0912	0.0849	0.0766	0.0856	0.1225	0.0739	0.1139	0.0828	0.0999	0.0552	0.0905	0.1166	0.1121	0.1	0.097	0.0835	0.0838	0.0717	0.0843	0.0743	0.0938	0.0853	0.0869	0.0541	0.0884	0.0606	0.0705
PC 15:0/18:2		0.0706	0.0453	0.0882	0.0894	0.0809	0.062	0.0761	0.0723	0.0867	0.0611	0.0859	0.0641	0.0706	0.0829	0.0581	0.0288	0.069	0.07	0.1398	0.0448	0.0758	0.0537	0.134	0.1021	0.0841	0.0819	0.0801	0.0679	0.0845	0.0362	0.0763	0.0661	0.0691	0.0647	0.0532	0.0636	0.0669
PC 15:0/20:3																				0.0587
PC 15:0/20:4	0.0776	0.0609				0.0384									0.0624							0.0654																0.0457
PC 15:0/20:5
PC 15:0/22:5
PC 15:0/22:6										0.0335
PC 16:0/12:0	0.3826	0.2066	0.199	0.4801	0.4948	0.5049	0.1927	0.6583	0.5184	0.2546	0.3642	0.3375	0.588	0.4165	0.3306	0.6921	0.5141	0.4224	0.4361	0.4062	0.6493	0.3753	0.6093	0.483	0.5299	0.3075	0.6618	0.7259	0.3596	0.5167	0.5589	0.1628	0.4574	0.3938	0.2923	0.3453	0.18	0.3137
PC 16:0/14:0	0.2626	0.3444	0.2996	0.5687	0.3978	0.317	0.1161	0.3546	0.4423	0.3004	0.2653	0.3174	0.4551	0.1892	0.2326	0.3067	0.4231	0.2422	0.4534	0.2861	0.4102	0.3055	0.3547	0.3014	0.3509	0.1966	0.341	0.3345	0.1971	0.2393	0.2957	0.2358	0.1925	0.2547	0.2158	0.2848	0.2267	0.2475
PC 16:0/14:1
PC 16:0/16:0	2.4805	3.0598	1.6965	2.2374	2.4926	2.4783	1.8637	2.4546	2.0635	2.5834	1.7793	2.629	1.9223	2.0762	2.4694	2.2261	2.2558	2.0607	2.5192	1.8851	2.3289	2.0548	1.9522	2.3497	2.7772	2.3293	2.186	2.5795	2.097	2.0035	2.7176	2.355	2.0767	1.8725	2.3864	2.3177	2.352	1.7707
PC 16:0/16:1	0.6302	0.4556	0.6279	0.8824	0.7262	0.4881	0.2401	1.0609	0.6987	0.6085	0.5034	0.5907	1.2571	0.2317	0.5226	0.6562	1.2643	0.7398	0.9531	0.464	1.5079	0.414	0.6894	0.5678	0.603	0.4066	0.3611	0.4872	0.4038	0.4329	1.0115	0.4507	0.3208	0.3803	0.5377	0.5192	0.599	0.5225
PC 16:0/18:0	1.4065	1.3475	0.8747	1.2687	1.2072	1.2809	0.8733	1.1468	1.2539	1.4133	1.1737	1.2513	1.2656	1.3268	1.5238	1.2198	1.2337	1.3738	1.2621	0.894	1.4351	1.142	1.2663	1.4426	1.4168	1.3539	1.2332	1.3234	1.5069	1.4296	1.6086	1.4237	1.2321	1.099	1.3272	1.3045	1.3217	0.8786
PC 16:0/18:1	27.5759	25.161	22.9463	22.296	22.9879	23.9841	18.4026	25.3901	25.5666	22.337	22.1762	22.7892	26.2353	22.7421	26.1519	25.3628	28.9021	26.8724	23.4841	20.4889	27.4097	21.8392	26.053	24.0686	24.9446	24.3555	22.8421	23.8476	25.7407	24.6618	30.4163	26.115	20.1921	21.4008	24.218	24.2666	28.2953	21.9279
PC 16:0/18:2	17.3046	24.4664	34.6383	30.5131	28.8723	22.3402	32.2682	27.206	26.3351	28.405	27.1072	28.2844	25.4822	27.9495	26.4418	27.5418	19.8575	26.6728	28.1372	30.8386	21.6197	27.2608	23.1324	28.2944	25.1494	22.5405	28.2248	28.0982	28.9202	30.2881	22.2372	24.546	30.9507	28.7432	26.4675	27.6753	24.7908	24.3926
PC 16:0/18:3	0.2877	0.5217	0.6518	0.8297	0.5887	0.4452	0.3027	0.5444	0.4463	0.4956	0.6239	0.3744	0.8927	0.3812	0.3992	0.4438	0.6451	0.5045	0.5725	0.5037	0.6586	0.5379	0.4611	0.6043	0.5759	0.3657	0.489	0.5328	0.6428	0.3528	0.7333	0.3481	0.6703	0.4801	0.4634	0.4755	0.5002	0.4658
PC 16:0/18:4
PC 16:0/20:1	0.2424	0.1911	0.1766	0.1569	0.1457	0.1327	0.1417	0.134	0.1509	0.1361	0.1436	0.1504	0.1444	0.161	0.1712	0.1535	0.1558	0.137	0.1564	0.1106	0.1426	0.1114	0.1833	0.1674	0.1554	0.1472	0.1489	0.1154	0.1381	0.1466	0.1567	0.1424	0.1206	0.1017	0.1482	0.1518	0.1983	0.1347
PC 16:0/20:2	0.2979	0.4161	0.5038	0.2885	0.3608	0.2758	0.3314	0.2738	0.3958	0.3919	0.3035	0.3305	0.3831	0.3081	0.33	0.3911	0.3287	0.3104	0.2956	0.3684	0.3513	0.3539	0.3474	0.2888	0.383	0.3437	0.3003	0.3403	0.3255	0.2569	0.3861	0.2905	0.2452	0.251	0.3835	0.3659	0.4061	0.3595
PC 16:0/20:3	2.2968	4.1674	3.0756	2.4618	2.3289	2.9108	1.4924	3.2704	2.9559	3.4538	4.4099	3.3438	3.0767	2.1703	3.481	3.4061	3.0979	3.16	2.3575	3.4806	3.2924	2.7535	3.1996	2.6462	3.3107	2.7036	1.2723	2.5689	1.9781	1.8817	2.8191	2.9885	2.0765	2.2469	3.8827	2.7016	4.3696	3.6957
PC 16:0/20:4	10.2874	8.0914	5.9275	5.4013	6.8894	9.0239	3.6152	5.5731	7.0244	7.0465	7.2604	6.7293	6.3741	5.7032	7.524	6.0588	9.9235	7.7466	6.945	5.9327	7.632	7.9065	6.61	5.7048	6.7511	10.8012	4.5315	4.8876	5.3793	4.4492	6.6441	5.9404	6.6098	7.9064	7.3689	6.4172	9.6036	8.9767
PC 16:0/20:5	1.1891	0.7973	0.5358	1.1854	1.0104	1.9171	0.3091	0.7555	1.2549	0.9946	1.2208	0.9044	1.7794	1.0571	0.5753	1.1314	2.0359	1.5492	1.6057	0.6134	1.8281	1.2286	1.4829	1.0251	1.3328	1.0031	2.3005	1.6158	0.4658	0.8961	1.8543	0.6528	2.5306	2.9869	0.8368	1.2226	0.4929	1.4018
PC 16:0/22:1																0.0306	0.0307							0.0251	0.0223					0.0412					0.031
PC 16:0/22:2																0.0314		0.0279												0.0188					0.0338		0.0325	0.0179
PC 16:0/22:4	0.3382	0.3062	0.1929	0.1807	0.3557	0.2402	0.1275	0.1745	0.3453	0.2705	0.2758	0.2438	0.2423	0.1733	0.2619	0.1661	0.2896	0.2101	0.1595	0.1805	0.2814	0.1954	0.2112	0.1574	0.176	0.2275	0.1239	0.1498	0.2421	0.1878	0.2527	0.2427	0.1459	0.1644	0.1982	0.2488	0.2555	0.2009
PC 16:0/22:5	0.9419	0.6499	0.5687	0.856	1.1548	0.5617	0.4779	0.7307	1.188	0.7523	1.1304	0.6422	1.0547	0.7337	0.8194	0.8554	1.1639	0.8515	0.741	1.047	1.0074	0.6602	1.1346	0.8	0.9103	0.6868	0.7365	0.8345	0.8632	0.7075	1.0685	0.9598	0.7707	0.7867	1.0968	0.8133	0.5524	1.3816
PC 16:0/22:6	3.7757	2.8948	2.086	2.5189	3.0573	3.0127	2.2397	2.1709	3.0752	2.3134	1.5007	2.3609	2.705	2.5111	2.0057	2.8866	2.6531	2.5304	2.9022	3.9678	3.428	2.1487	5.2651	2.6051	2.7744	2.257	3.798	2.7389	2.9098	3.5716	3.2287	2.106	3.9346	3.2876	1.8348	2.1059	2.1386	3.0972
PC 17:0/14:1					0.0924			0.1048				0.0497	0.045	0.0456		0.0697							0.0608	0.0812			0.0723						0.0594
PC 17:0/16:1
PC 17:0/18:1	0.2287	0.207	0.1095	0.2723	0.2422	0.1899	0.1232	0.2385	0.2206	0.1411	0.1578	0.1696	0.209	0.1938	0.1782	0.1878	0.112	0.2113	0.1619	0.1799	0.1533	0.2211	0.2099	0.1975	0.2859	0.1904	0.2143	0.2178	0.1888	0.2456	0.1583	0.2518	0.2091	0.1673	0.1762	0.1868	0.1354	0.1629
PC 17:0/18:2	0.1783	0.1642	0.1269	0.1814	0.2091	0.2147	0.2209	0.2231	0.1843	0.2	0.1483	0.1776	0.1314	0.1819	0.1376	0.2183	0.0757	0.1895	0.1994	0.2338	0.1246	0.273	0.2068	0.2058	0.1889	0.1499	0.2056	0.2384	0.1528	0.2519	0.0819	0.1831	0.2099	0.1999	0.173	0.1564	0.1649	0.1827
PC 17:0/20:3	0.0727		0.0573					0.0629	0.0803			0.1043		0.0675	0.0587			0.0462		0.0796	0.0424	0.0764			0.0813													0.0427
PC 17:0/20:4	0.1963	0.1582	0.0728	0.0813	0.0959	0.1536	0.0547	0.1363	0.0957	0.0786	0.0961	0.1013	0.0967	0.0791	0.1145	0.1238	0.0856	0.1169	0.0901	0.129	0.08	0.1782	0.1039	0.1119	0.0915	0.2149	0.1156	0.0814	0.0701	0.0824	0.0595	0.1046	0.0897	0.1474	0.0829	0.0778	0.1111	0.1557
PC 17:0/20:5																			0.0563				0.082				0.077						0.0462	0.0449				0.0625
PC 17:0/22:5
PC 17:0/22:6	0.0927					0.0768		0.0511	0.0721			0.0497									0.0512	0.0614	0.0668						0.0488			0.049
PC 18:0/12:0	0.1006	0.0955	0.0895	0.1835	0.1256	0.1415	0.077	0.156	0.214	0.1216	0.1206	0.1264	0.1682	0.1594	0.0971	0.1519	0.1477	0.1172	0.1325	0.1239	0.1855	0.1413	0.1516	0.1305	0.1626	0.0693	0.1744	0.147	0.1398	0.1649	0.2164	0.0556	0.2059	0.0857	0.0907	0.1151	0.0734	0.1039
PC 18:0/14:0	0.0709		0.0679	0.0652	0.0587	0.0703		0.0532	0.0746	0.0522	0.0532	0.0569	0.0849	0.0453	0.0699	0.0617	0.0584	0.0587	0.0483	0.044	0.0409	0.0615	0.07	0.0853	0.0482		0.0726	0.067	0.0559	0.0532	0.0525	0.0573	0.0304	0.0492	0.0392	0.0519	0.0459	0.0475
PC 18:0/16:1	0.0855		0.0503	0.0941	0.0767	0.0727	0.0296	0.1264	0.0485	0.0764	0.0806	0.0516	0.1228	0.0413	0.047	0.0843	0.1099	0.0656	0.0706	0.0568	0.1351	0.053	0.0742	0.0822	0.0462	0.0488	0.0593	0.0747	0.0465	0.0534	0.134	0.0573	0.0475	0.0554	0.0518	0.0602	0.055	0.0784
PC 18:0/18:0	0.303	0.3145	0.1867	0.3727	0.3086	0.3035	0.2249	0.267	0.3201	0.3329	0.2659	0.3208	0.2319	0.3149	0.2761	0.276	0.2727	0.2956	0.2484	0.2185	0.2806	0.335	0.2866	0.3364	0.3314	0.3099	0.3151	0.3267	0.3479	0.3042	0.3036	0.3672	0.2751	0.2731	0.3209	0.3461	0.2818	0.202
PC 18:0/18:1	5.2783	4.3969	3.1795	5.239	4.4647	4.7067	4.5606	4.558	5.0075	5.2976	4.8526	4.8868	4.5138	6.0716	4.8194	4.4383	4.2546	4.6793	4.327	3.3602	4.5461	4.4948	4.1556	5.285	5.333	5.5868	5.5884	5.4296	5.6988	5.6541	5.0729	5.6394	4.5795	4.2303	4.17	4.816	4.2423	3.667
PC 18:0/18:2	5.7027	6.5952	6.852	8.2503	7.6261	7.7149	13.104	7.0609	7.0359	7.6191	8.6171	8.2778	6.8651	9.2539	7.0042	7.3873	5.5871	6.4143	7.7278	9.0332	6.393	8.7505	6.9871	8.3827	7.0027	6.5621	8.4967	8.5308	8.2546	8.4226	5.5487	8.621	8.068	8.5304	8.1633	7.9028	5.0484	8.4609
PC 18:0/18:3	0.0845	0.1132	0.1557	0.1729	0.1526	0.142	0.1162	0.1862	0.1267	0.1126	0.1798	0.1306	0.2275	0.1721	0.1401	0.189	0.1344	0.1467	0.1349	0.1445	0.1741	0.1539	0.1326	0.156	0.2216	0.1042	0.1653	0.1369	0.1545	0.1089	0.1661	0.1297	0.1431	0.166	0.1348	0.1312	0.0946	0.1346
PC 18:0/20:0	0.1067	0.0756		0.041	0.1056	0.0912	0.077	0.0775	0.0697	0.0871	0.0762	0.0944	0.0781	0.0656	0.0786	0.0581	0.0519	0.0789	0.0883	0.064	0.0843	0.0465	0.06	0.0762	0.0679	0.0596	0.1035	0.091	0.0961	0.0753	0.0646	0.0712	0.0788	0.0738	0.0891	0.1038	0.0514	0.0627
PC 18:0/20:1				0.0408	0.0273		0.0323		0.0258		0.0236	0.0249	0.034				0.0253		0.0345		0.0249	0.0462			0.0335		0.0295			0.0229	0.0222		0.0442		0.0262	0.0626	0.0574
PC 18:0/20:2	0.063	0.0668	0.0777	0.0481	0.0543	0.0514	0.0832	0.0541	0.0652	0.0677	0.0785	0.0612	0.0487	0.0706	0.0608	0.0506	0.0352	0.0458	0.0661	0.0711	0.0616	0.0449	0.0612	0.0542	0.0681	0.0804	0.0546	0.0564	0.0535	0.0451		0.0845	0.0514	0.0541	0.0677	0.0625	0.0598	0.0645
PC 18:0/20:3	0.9288	1.0508	0.7863	0.6352	0.5792	0.9503	0.5911	0.747	0.6726	0.8422	1.2434	0.9053	0.6299	0.7006	0.8341	0.8032	0.8222	0.6132	0.5407	0.8894	0.8848	0.7805	0.8719	0.6726	0.7552	0.7975	0.397	0.7572	0.5144	0.446	0.5803	0.9655	0.5654	0.6123	1.129	0.6586	0.7654	1.1421
PC 18:0/20:4	4.7552	3.4207	1.9603	1.967	2.7018	4.3756	2.3902	1.906	2.2331	3.1376	3.8145	2.8595	1.7679	2.7184	3.101	2.4304	3.6687	2.4366	2.3526	2.3039	2.5665	3.2575	2.8519	2.2684	2.515	4.2577	1.9119	2.2479	2.1961	1.7423	2.2897	2.8079	2.415	2.7178	2.9444	2.8345	2.7263	4.0974
PC 18:0/20:5	0.7949	0.3563	0.2484	0.449	0.3836	1.0719	0.2555	0.391	0.4876	0.3648	0.6949	0.52	0.526	0.6662	0.2913	0.5657	0.8953	0.4699	0.5023	0.338	1.1184	0.7075	0.8541	0.5522	0.7798	0.5226	0.8744	0.6971	0.2619	0.4558	0.6996	0.3503	0.8156	1.0311	0.3995	0.5858	0.1703	0.7391
PC 18:0/22:4	0.1564	0.0828	0.0648		0.0904	0.0691	0.0621	0.0454	0.0663	0.0817	0.0792	0.0903	0.0622	0.0661	0.0937		0.0864	0.0808		0.0363	0.0765	0.0868	0.0689	0.0684	0.0434	0.0796	0.0494		0.0522		0.0805	0.0941	0.0687	0.0507	0.0661		0.0774	0.0695
PC 18:0/22:5	0.2486	0.1209	0.1126	0.236	0.2012		0.1454	0.154	0.2255	0.1736	0.3006	0.1512	0.1933	0.1718	0.2137	0.1738	0.3161	0.1498	0.1384	0.18	0.1766	0.1555	0.2476	0.1758	0.1681	0.226	0.1955	0.1948	0.1838	0.1477	0.2852	0.209	0.1692	0.1532	0.2352	0.2102	0.1128	0.2794
PC 18:0/22:6	0.958	0.6228	0.3032	0.6247	0.7236	0.4987	0.5984	0.4402	0.5556	0.677	0.4591	0.7365	0.5395	0.6116	0.4985	0.5719	0.7159	0.565	0.5617	0.7789	0.8488	0.6276	1.3008	0.5543	0.5155	0.7708	0.852	0.7092	0.6914	0.5242	0.6678	0.6267	0.9338	0.789	0.5483	0.5675	0.3544	0.8301
PC 18:1/16:1	0.6792	0.4041	0.452	0.4383	0.4206	0.3742	0.4636	0.6753	0.4578	0.3864	0.367	0.432	0.4638	0.4126	0.5033	0.3756	0.5081	0.4376	0.5114	0.421	0.5244	0.394	0.4815	0.3615	0.4895	0.5159	0.3596	0.443	0.4143	0.3922	0.428	0.5365	0.2638	0.3658	0.4517	0.4337	0.4442	0.4669
PC 18:1/18:1	1.9016	1.5326	1.3267	1.6346	1.3174	1.3954	1.9746	2.0203	1.4455	1.3761	1.2872	1.2201	1.5893	1.7144	1.5342	1.3864	1.4609	1.4357	1.5445	1.3284	1.2826	1.4803	1.1597	1.3371	1.624	2.1061	1.8262	1.4826	1.603	1.7558	1.5311	1.9272	1.1775	1.2745	1.2862	1.7449	1.8082	1.4372
PC 18:1/18:2	2.138	2.8538	3.2829	2.5132	2.6421	2.4015	6.21	3.5136	2.1428	2.8982	2.4281	2.7272	2.4255	3.4704	2.3822	2.5446	1.7543	2.2814	2.8354	3.3096	1.839	3.3094	1.988	2.9022	2.6571	2.9108	3.6116	2.6604	2.7184	3.0205	2.0014	3.1202	2.5924	2.6741	2.8214	3.2133	2.5233	2.8255
PC 18:1/18:3		0.0927	0.1048	0.0834	0.0609	0.0459	0.0756	0.0922	0.0471	0.0442	0.0858	0.0413	0.1026	0.0443	0.0634	0.0786	0.0687	0.0621	0.0826	0.0797	0.061	0.0991	0.0485	0.0738	0.0588	0.071	0.0867	0.0652	0.0902	0.069	0.0607	0.046	0.0728	0.0605	0.0642	0.129	0.0543	0.0774
PC 18:1/20:1		0.0423	0.0377		0.0364		0.0493	0.051	0.0332		0.0236	0.044		0.0422	0.0218		0.0307	0.0475		0.04	0.0307		0.0333	0.0439	0.038	0.0454	0.0444	0.0442		0.0532	0.0485	0.0434	0.0393		0.0426	0.0521	0.0388	0.0328
PC 18:1/20:2	0.0329	0.0382	0.0777			0.0495	0.0802		0.0379				0.0344	0.0417	0.0469	0.0377			0.0505	0.0466	0.0467	0.0599	0.0526	0.0339	0.0435		0.0353		0.0357	0.0338	0.0552	0.0581	0.0245	0.0301	0.0376	0.0547		0.0334
PC 18:1/20:3	0.2375	0.3159	0.3446	0.1683	0.1931	0.2914	0.2487	0.3952	0.1886	0.2539	0.2658	0.293	0.2818	0.2245	0.3137	0.241	0.2445	0.1935	0.1888	0.3538	0.2504	0.2938	0.2928	0.2198	0.228	0.2988	0.1421	0.1821	0.1913	0.1825	0.1618	0.3736	0.1721	0.1548	0.3371	0.2395	0.3624	0.4113
PC 18:1/20:4	1.1406	0.8439	0.7287	0.4441	0.6788	1.1282	0.7126	0.7347	0.5795	0.5664	0.6665	0.5755	0.5323	0.631	0.7489	0.5809	0.8608	0.6374	0.6804	0.7232	0.6271	0.9491	0.7333	0.5284	0.5832	1.1579	0.5005	0.42	0.4516	0.4264	0.5364	0.7478	0.6634	0.6547	0.8986	0.7102	1.0007	1.1005
PC 18:1/20:5	0.1807	0.0622	0.078	0.0948	0.1145	0.2137	0.0662	0.1205	0.1012	0.08	0.0981	0.12	0.151	0.126	0.0704	0.1049	0.1818	0.1193	0.1867	0.0787	0.1555	0.1439	0.1231	0.1093	0.1701	0.1342	0.2412	0.1241	0.0533	0.0773	0.1196	0.1003	0.2566	0.2711	0.0885	0.1415	0.0657	0.1714
PC 18:1/22:4	0.0719											0.0391																				0.055			0.0465
PC 18:1/22:5		0.0605	0.0283	0.0423		0.0657	0.0593		0.0552		0.0642		0.0636	0.0424		0.0568	0.069	0.0407		0.0783	0.0818				0.0467	0.0697	0.0636	0.0711	0.0853		0.0522	0.0831			0.071			0.0751
PC 18:1/22:6	0.3043	0.146	0.185	0.1145	0.1285	0.2056	0.2208	0.1268	0.1168	0.1663	0.1072	0.1377	0.1228	0.1761	0.0879	0.0966	0.1323	0.111	0.1872	0.248	0.1508	0.1372	0.2602	0.1273	0.0984	0.2051	0.2289	0.1834	0.133	0.1848	0.1563	0.1705	0.1716	0.1857	0.095	0.1597	0.1041	0.2823
PC 18:2/16:1	0.2756	0.2615	0.5478	0.3778	0.3052	0.3386	0.5387	0.4124	0.3071	0.2517	0.2983	0.3509	0.3878	0.3171	0.2815	0.3063	0.2249	0.2452	0.4303	0.4294	0.2813	0.3269	0.2842	0.3335	0.3421	0.2669	0.2714	0.3785	0.2873	0.3127	0.2222	0.3486	0.3083	0.2736	0.376	0.3206	0.2916	0.289
PC 18:2/18:2	0.227	0.4276	0.9162	0.5284	0.5328	0.3848	1.15	0.5746	0.4463	0.4668	0.4945	0.4892	0.5106	0.5914	0.5029	0.4728	0.209	0.2643	0.4382	0.6619	0.2547	0.4811	0.2811	0.4683	0.5302	0.384	0.6046	0.4113	0.4775	0.4792	0.2482	0.42	0.4521	0.3705	0.5865	0.448	0.4781	0.4705
PC 18:2/18:3		0.0351	0.0495				0.0285				0.0536		0.0453		0.0376	0.032	0.0272	0.0343		0.042	0.0364	0.0413		0.0346					0.0474	0.0353				0.0359	0.029	0.0484	0.0509	0.0394
PC 18:2/20:1			0.0429		0.0341	0.0396	0.0893				0.031								0.0345	0.0413		0.027							0.0524				0.0362		0.0262	0.025	0.0367	0.0401
PC 18:2/20:2			0.0475				0.0484			0.0299		0.0324		0.0282		0.0255				0.0267		0.0442		0.0372	0.0284
PC 18:2/20:3	0.042	0.0526	0.1389	0.05	0.0539	0.0601	0.0529	0.0922	0.0597	0.0714	0.0879	0.0678	0.0522	0.04	0.0939	0.0667		0.0651	0.0502	0.0769	0.0705	0.0973	0.0701	0.0459	0.0844			0.0596	0.0578	0.0376	0.0451	0.0805	0.0574	0.0459	0.0731	0.0726	0.0624	0.0674
PC 18:2/20:4	0.3719	0.2053	0.3338	0.2072	0.2765	0.3865	0.2207	0.2831	0.3109	0.2943	0.3139	0.2942	0.2537	0.2572	0.3517	0.2904	0.256	0.2224	0.2518	0.2732	0.2159	0.3114	0.2862	0.2403	0.309	0.3012	0.2728	0.2041	0.3397	0.201	0.2345	0.2983	0.297	0.2712	0.4994	0.3288	0.285	0.2922
PC 18:2/20:5			0.0359	0.0449																			0.064	0.0577			0.1005	0.0591				0.0398	0.054	0.0394				0.0516
PC 18:2/22:4																																0.0464
PC 18:2/22:5																						0.0266							0.0582
PC 18:2/22:6	0.1127						0.0763						0.0977	0.0656						0.0755		0.0779		0.0785			0.1696	0.0725					0.0948	0.0677				0.0459
PC 20:0/14:1												0.0252								0.0255										0.0277					0.017
PC 20:0/18:1	0.0823	0.0955	0.0956	0.0637	0.087	0.1341	0.1109	0.1358	0.0796	0.0998	0.0904	0.1316	0.0764	0.1125	0.0751	0.08	0.0974	0.0842	0.0865	0.1021	0.0889	0.0765	0.0816	0.092	0.1036	0.0987	0.0926	0.1075	0.1206	0.0641	0.105	0.0938	0.0917	0.0674	0.082	0.0968	0.101	0.0812
PC 20:0/18:2	0.054	0.0611	0.1153	0.0632	0.0927	0.0587	0.1362	0.0558	0.0723	0.0717	0.0837	0.0903	0.0516	0.0782	0.0641	0.0785	0.0562	0.0732	0.07	0.0877	0.049	0.0741	0.0616	0.059	0.0647	0.0677	0.098	0.071	0.0886	0.0695	0.0867	0.0687	0.0807	0.0902	0.0902	0.0579	0.059	0.0609
PC 20:0/18:3
PC 20:0/20:3
PC 20:0/20:4	0.0654		0.0328		0.0731	0.0654	0.0394		0.0426	0.0473		0.0467	0.0456		0.0388		0.0403	0.0496	0.042	0.0415		0.0549	0.0331				0.0433		0.03			0.0554	0.0434	0.0304	0.0326	0.0398	0.0516	0.0445
PC 20:0/20:5
PC 20:0/22:6
PE 14:0/16:1																	0.005
PE 14:0/18:1	0.105	0.0699	0.0918	0.0811	0.1114	0.1165	0.0595	0.1111	0.0798	0.115	0.1161	0.0888	0.1202	0.0818	0.0811	0.1152	0.073	0.1291	0.0791	0.102	0.1061	0.1091	0.1087	0.1146	0.1274	0.0877	0.1071	0.1185	0.0871	0.1182	0.087	0.0794	0.0943	0.084	0.0537	0.0763	0.0532	0.1013
PE 14:0/18:2	0.0227	0.0211	0.0714	0.0395	0.0403	0.0416	0.0337	0.0441	0.0357	0.0456	0.0519	0.0311	0.0511	0.0356	0.0413	0.0458	0.0186	0.0529	0.0276	0.0365	0.0412	0.0422	0.0471	0.0698	0.0371	0.028	0.0376	0.0372	0.0341	0.0556	0.0247	0.0287	0.0346	0.0291	0.0312	0.0252	0.0227	0.0383
PE 14:0/18:3																0.0051
PE 14:0/20:3					0.017			0.0107			0.0065		0.0127		0.0077	0.012		0.0125	0.0082	0.013		0.0113	0.0153	0.0148	0.018	0.0135				0.0092					0.0083		0.0063
PE 14:0/20:4	0.0529	0.0376	0.0754	0.0692	0.054	0.0676	0.0353	0.0645	0.0797	0.05	0.0843	0.0589	0.0643	0.0382	0.0474	0.0664	0.0602	0.0668	0.0587	0.0776	0.0565	0.0776	0.0601	0.0732	0.0556	0.0519	0.0643	0.0484	0.0489	0.0509	0.0373	0.0491	0.0488	0.0532	0.0393	0.0452	0.048	0.0769
PE 14:0/20:5									0.0182														0.0151													0.0098
PE 14:0/22:4	0.0261		0.0245		0.0147	0.0207	0.0164		0.0205	0.0168	0.0351	0.0348	0.0144	0.0141	0.019	0.0196	0.0126	0.0197	0.0132		0.0184	0.0198	0.0138	0.024	0.0133	0.0197	0.0134	0.0108	0.0166	0.0167		0.015	0.0105	0.0134	0.0141	0.0166	0.0189	0.0175
PE 14:0/22:5	0.0087			0.0096	0.0185	0.0178			0.0124		0.0188	0.0103	0.012	0.0145	0.0169	0.0112		0.0121			0.0185	0.0133	0.0183	0.0197			0.014	0.0126		0.0113		0.0134	0.0077		0.0105
PE 14:0/22:6	0.0182		0.0539		0.047	0.0414		0.055	0.0255	0.0231	0.0276		0.0505	0.0289		0.0282	0.0204	0.0358	0.0342	0.0263	0.0311	0.0265	0.0295	0.0343	0.0424	0.0298	0.0452	0.0269		0.0307	0.0228	0.0307	0.0691
PE 15:0/18:1	0.0582	0.0407	0.0489	0.0579	0.0785	0.0588	0.0408	0.067	0.0606	0.0566	0.0489	0.0594	0.0673	0.0714	0.0421	0.1033	0.0303	0.0651	0.061	0.0972	0.0689	0.0698	0.0736	0.0786	0.0962	0.0357	0.0524	0.0816	0.0752	0.1009	0.039	0.0688	0.0692	0.107	0.0369	0.064	0.0345	0.0825
PE 15:0/18:2			0.0206	0.0232	0.0372	0.0205	0.024	0.0335	0.0246	0.0206		0.0195	0.0351	0.0223	0.0169	0.0318		0.028		0.0417	0.0241	0.019	0.0325	0.0351	0.0249		0.0164	0.0211		0.0377		0.014	0.0409	0.0404		0.0292		0.0328
PE 15:0/20:4	0.0281	0.0326		0.0241	0.0392	0.0301		0.0413	0.0328	0.0255	0.026	0.0319	0.0421	0.0289	0.0331	0.0238	0.016	0.0382	0.025	0.0431	0.034	0.0342	0.0318	0.0418	0.0341	0.0255	0.0164	0.0275	0.0287	0.0356	0.0147	0.0289	0.0346	0.0429	0.0145	0.0345		0.0475
PE 15:0/22:4												0.015				0.011
PE 15:0/22:5								0.0321	0.0215			0.0132						0.0152		0.0233			0.0107								0.0155		0.0132	0.0221
PE 15:0/22:6	0.0242					0.0198		0.0261		0.014		0.0113	0.0204					0.0293	0.0133	0.0265	0.0147	0.0218					0.0191	0.0156	0.0287	0.023		0.0115	0.0246
PE 16:0/14:0	0.0125	0.0129	0.0145	0.0096	0.0181			0.0165	0.0143	0.0191	0.0111	0.009	0.0145	0.0077	0.0154	0.0106	0.0141	0.0202	0.0095	0.0167	0.0171	0.0118	0.0197	0.018	0.0137	0.0134	0.0135	0.019	0.0093	0.0218	0.0169	0.0105	0.0122	0.0122	0.01	0.01	0.0112	0.0168
PE 16:0/15:0	0.0345	0.017	0.0129	0.0193	0.0335	0.0323		0.031	0.0307			0.0282	0.023	0.0265	0.0233	0.0304	0.0168	0.0278	0.0322	0.0353	0.0231	0.0275	0.0174	0.0326	0.0322		0.0293	0.019	0.0379	0.0259	0.012	0.0231	0.0171	0.0319	0.0145	0.0245		0.0288
PE 16:0/16:0	0.2127	0.1546	0.2517	0.1263	0.2289	0.2154	0.2043	0.1826	0.1776	0.271	0.1753	0.1547	0.2173	0.1959	0.1651	0.2119	0.182	0.2214	0.1676	0.2392	0.2294	0.158	0.1591	0.2168	0.2137	0.2606	0.1679	0.2826	0.1941	0.2275	0.2464	0.1681	0.1734	0.1935	0.1527	0.2069	0.2065	0.1548
PE 16:0/16:1	0.1376	0.1274	0.158	0.0774	0.0885	0.1302	0.0703	0.2034	0.1211	0.1557	0.1179	0.1025	0.2304	0.0759	0.0785	0.1497	0.2127	0.1376	0.0987	0.0823	0.2212	0.0919	0.0906	0.1219	0.1168	0.0982	0.0833	0.1196	0.1039	0.0974	0.1818	0.0827	0.062	0.1034	0.106	0.1144	0.1666	0.0941
PE 16:0/17:0	0.0377	0.0226			0.0468	0.0376	0.0298	0.0424	0.0303	0.0341	0.0314	0.0351	0.0397	0.0267	0.0242	0.0397	0.0198	0.0495	0.0312	0.0417	0.0387	0.0235	0.0294	0.0393	0.0507	0.0374	0.0313	0.0453	0.0366	0.0446	0.0299	0.0326	0.0427	0.0496	0.0241	0.0272
PE 16:0/18:1	7.7092	7.9221	7.4254	6.7265	6.3983	8.1875	8.1277	6.9424	7.053	9.3937	7.1531	7.3615	7.1474	7.7809	6.7707	8.6285	7.8974	7.3157	6.3152	7.4972	7.5397	7.0059	6.3733	6.6709	8.095	8.1436	6.5634	9.4894	9.2703	8.4228	7.6855	6.5579	6.8339	7.0824	6.8891	7.802	7.3112	6.648
PE 16:0/18:2	1.6576	1.9908	4.0429	2.4974	2.9065	2.6525	3.6993	3.0153	2.8713	3.3641	2.9417	2.9123	3.0759	2.7911	2.6178	2.941	1.9627	3.1708	2.3346	2.7469	2.8786	3.0158	2.7182	3.6415	2.4875	2.53	2.6032	3.0986	3.1173	3.6491	2.7111	2.2349	2.8205	2.6864	3.1087	2.743	2.3664	2.3714
PE 16:0/18:3	0.1109	0.092	0.2419	0.106	0.139	0.1511	0.1064	0.1784	0.1186	0.1127	0.1705	0.1261	0.1779	0.1301	0.1836	0.1607	0.1385	0.1628	0.1179	0.141	0.1722	0.1496	0.0936	0.2139	0.1577	0.1532	0.1819	0.2497	0.1694	0.1405	0.1403	0.1211	0.2055	0.1418	0.1598	0.1824	0.1658	0.1623
PE 16:0/20:1	0.0833	0.0882	0.0727	0.0422	0.0557	0.0622	0.0926	0.0536	0.0712	0.0538	0.0479	0.0732	0.058	0.0695	0.0676	0.0761	0.0841	0.0459	0.0581	0.0612	0.05	0.0494	0.0558	0.0601	0.0683	0.0835	0.0579	0.063	0.0713	0.081	0.0729	0.0581	0.0547	0.0477	0.0604	0.0881	0.1068	0.0546
PE 16:0/20:2	0.0874	0.1231	0.1577	0.058	0.1021	0.0779	0.1549	0.1004	0.1046	0.097	0.0692	0.111	0.0791	0.1105	0.0856	0.0785	0.1048	0.0812	0.1002	0.1109	0.0741	0.1199	0.0592	0.0801	0.0901	0.0873	0.0681	0.0697	0.0857	0.1055	0.0857	0.0913	0.0798	0.0596	0.0905	0.0866	0.1313	0.0931
PE 16:0/20:3	0.749	0.9995	0.8451	0.6154	0.7318	0.6284	0.6041	0.9587	0.7129	0.5794	0.7568	0.6407	0.7236	0.7775	0.6019	0.8136	0.8484	0.8154	0.5456	0.9434	0.5556	0.6356	0.6123	0.6808	0.8913	0.5621	0.6066	0.7812	0.9133	0.6243	0.6387	0.5882	0.5124	0.5197	0.7984	0.6082	0.6891	0.5432
PE 16:0/20:4	5.8127	4.1701	5.6202	7.0158	5.1475	6.5173	5.2012	5.2014	6.5442	5.3948	7.3925	5.3822	5.6014	4.7707	5.2088	6.3285	6.6983	6.9019	5.3349	5.3216	5.5928	6.4866	4.3142	5.6542	6.1191	6.1038	4.429	5.9324	5.9152	4.7316	5.1002	5.6315	4.2747	5.3679	5.403	5.4872	6.3012	6.588
PE 16:0/20:5	0.2734	0.2333		0.704	0.503		0.2758	0.812	0.6059	0.1974	0.3965	0.4308	0.7176	0.3864	0.3344	0.7216	0.6709	0.3526	0.4466	0.4135	0.5641	0.38	0.4965	0.2793		0.2568	0.3918	0.5377		0.5331		0.1831	0.4979			0.3149	0.1882	0.3089
PE 16:0/22:1	0.0049	0.0094																					0.0039
PE 16:0/22:2	0.0109	0.013	0.0176					0.0091		0.0066	0.0084	0.0139				0.0108		0.0072			0.0065	0.0133															0.0133	0.0084
PE 16:0/22:4	2.2404	1.3855	2.5098	1.3466	1.424	1.447	1.5516	1.0094	1.5106	1.6365	1.8781	2.0818	1.208	1.1944	1.6176	1.7003	1.8972	1.9185	1.2439	1.057	1.0933	1.7336	1.0288	1.2624	1.3157	1.8658	0.6479	1.2819	1.225	0.9511	1.2775	1.7002	0.5781	1.0259	1.9057	1.5603	2.5421	1.6187
PE 16:0/22:5	0.9241	1.0632		1.0831	1.7796	1.1372		1.1457	1.0241	0.7955	1.3445	1.1848	0.8492	1.8129	1.2787	1.3221		1.0959	1.1103	1.1286	1.6221	1.3731	1.2423	1.3531	0.8964	0.9274	0.9827	1.1415	1.1431	1.1078	1.4319	1.1827	0.9767	1.9848	1.2688	1.1521	1.0268	1.2314
PE 16:0/22:6	2.6542	2.8005	4.1419	3.0987	2.614	2.0096	3.0311	4.5652	2.1367	3.476	2.1848	2.6166	3.1488	2.7459	2.1713	3.565	2.9804	3.267	2.4437	2.5761	3.4	2.4306	3.858	2.7289	2.817	2.3357	4.3504	2.675	4.1895	3.1205	2.7052	1.7042	5.7866	2.0506	1.761	2.4414	2.9915	2.8888
PE 17:0/18:1	0.1465	0.1222	0.103	0.1214	0.1387	0.1532	0.1089	0.1876	0.1736	0.1123	0.1155	0.13	0.1571	0.1604	0.1056	0.1765	0.0837	0.164	0.1659	0.1546	0.1133	0.1442	0.1232	0.1857	0.1716	0.1309	0.111	0.1434	0.2009	0.2077	0.1161	0.141	0.1414	0.2117	0.0861	0.1684	0.089	0.2038
PE 17:0/18:2	0.0218	0.0402	0.0337	0.0281	0.0459	0.037	0.0416	0.0547	0.0524	0.0382	0.0352	0.0286	0.0487	0.0337	0.0268	0.045	0.0184	0.0408	0.0577	0.0574	0.0294	0.0278	0.0456	0.0669	0.0315	0.0289	0.025	0.0321	0.0564	0.067	0.0274	0.0369	0.0469	0.0629	0.0441	0.0489	0.0337	0.0613
PE 17:0/20:2						0.0169																								0.0146			0.0203
PE 17:0/20:3		0.0317			0.0255	0.0158		0.0335		0.0131	0.0162	0.0167	0.0217						0.019				0.0155	0.0209	0.0184			0.0196		0.0291			0.018					0.0234
PE 17:0/20:4	0.0901	0.0842	0.0983	0.0989	0.1081	0.105	0.0794	0.1273	0.1155	0.1183	0.0811	0.0992	0.1265	0.1307	0.0949	0.0839	0.0534	0.1041	0.0989	0.1082	0.102	0.0956	0.1007	0.1205	0.1144	0.0918	0.079	0.0841	0.121	0.1116	0.0887	0.1024	0.1183	0.1048	0.0499	0.1101	0.0691	0.15
PE 17:0/20:5									0.0246				0.0255	0.0178		0.0154									0.0218				0.0162
PE 17:0/22:4	0.0452	0.0282	0.0243		0.0361	0.0308	0.0213	0.0335	0.0238	0.0225	0.017	0.0338	0.0242	0.0208	0.0159	0.03	0.0176	0.0308	0.02		0.0248	0.0237		0.0192	0.0218	0.0266			0.0341		0.0218	0.0317		0.0221	0.0289	0.0355	0.0302	0.0266
PE 17:0/22:5	0.0262	0.0181	0.0211	0.0289		0.0213	0.0213	0.0298	0.0319	0.0247	0.0272	0.0173	0.0397	0.018	0.034	0.0226	0.0209	0.026		0.0307	0.0217	0.0236	0.0232	0.027	0.0311	0.0208	0.0186	0.0284	0.0274	0.0243	0.028		0.0365		0.0185	0.0273	0.0144	0.0375
PE 17:0/22:6	0.04	0.0344	0.0222	0.0378	0.0354	0.033		0.0592	0.0418	0.0309	0.0176	0.02	0.05	0.0321	0.0235	0.0415	0.0245	0.0399	0.027	0.0454	0.0304	0.0372	0.0356	0.0204	0.0369	0.034	0.0235	0.0366	0.0505	0.0398	0.0224	0.027	0.0492	0.0386	0.0185	0.0397	0.0209	0.0325
PE 18:0/14:0	0.0074		0.0063	0.0075		0.0096	0.0109	0.0075						0.0071		0.0085		0.0073	0.0073	0.0076	0.0064			0.0085	0.008			0.0084	0.0088	0.0124		0.0098
PE 18:0/15:0									0.0182				0.0179											0.0167						0.0173
PE 18:0/16:0	0.2529	0.2522	0.2589	0.2186	0.2265	0.2483	0.2473	0.2354	0.2208	0.3058	0.2112	0.1952	0.2405	0.2423	0.182	0.2761	0.2492	0.2579	0.2204	0.2498	0.2421	0.2117	0.2089	0.2374	0.2496	0.2928	0.2204	0.2821	0.3068	0.2886	0.2611	0.2236	0.218	0.2231	0.2044	0.2479	0.214	0.2137
PE 18:0/16:1	0.0175	0.0083	0.0134	0.008	0.014	0.0161	0.0191	0.0203	0.0184	0.013	0.0144	0.0123	0.02	0.0167	0.0098	0.0167	0.0151	0.0163	0.016	0.0171	0.021	0.0152	0.0139	0.0109	0.0171	0.0192	0.0087	0.0161	0.0121	0.0134	0.0223	0.0129	0.0138	0.0146	0.0111	0.0139	0.0199	0.0158
PE 18:0/17:0		0.0221			0.0287	0.0178		0.0211	0.0191	0.0225	0.0153		0.0227	0.0217		0.0188		0.0293	0.024	0.0428				0.0242	0.0257		0.0186			0.0302	0.0212					0.0223	0.0249	0.025
PE 18:0/18:0	0.1673	0.2029	0.1313	0.1685	0.176	0.1668	0.154	0.1742	0.1895	0.198	0.1113	0.1682	0.1767	0.1864	0.1505	0.1576	0.1872	0.14	0.1518	0.2223	0.1925	0.1516	0.2058	0.1355	0.1777	0.1658	0.207	0.1962	0.1971	0.1952	0.1612	0.1381	0.2272	0.1753	0.1418	0.1603	0.1385	0.1433
PE 18:0/18:1	1.7843	2.424	1.6623	1.5918	1.8127	1.433	2.3154	1.6559	2.3453	2.4619	2.0715	1.8008	2.0041	2.2211	1.7144	1.9843	2.1787	1.7635	1.841	1.9123	2.1155	1.6351	1.5271	1.897	2.1107	2.6104	1.8024	2.1018	2.4168	2.1555	2.4957	2.0128	1.8811	1.8574	1.5025	2.1137	2.0653	2.0706
PE 18:0/18:2	0.549	1.038	1.6263	1.0234	1.0868	0.6766	1.4938	0.9673	1.1356	1.1559	1.0274	1.0136	1.0989	1.0697	0.9267	0.8574	0.7653	0.9445	0.9347	1.1714	1.0907	0.9448	0.911	1.1436	0.8391	0.9421	0.953	0.9645	1.1575	1.1737	1.04	0.8884	1.1504	0.9219	1.0807	0.9941	0.8856	1.037
PE 18:0/18:3	0.0253	0.0292	0.0494	0.0263	0.0288	0.021	0.0278	0.034	0.0333	0.0197	0.0436	0.0241	0.0389	0.033	0.0386	0.0303	0.0231	0.0231	0.0277	0.0309	0.0325	0.0276	0.015	0.0425	0.0406	0.0391	0.0475	0.0444	0.0422	0.027	0.0291	0.0333	0.0523	0.033	0.0329	0.0438	0.0275	0.0331
PE 18:0/20:1	0.0221	0.0337	0.0282	0.0146	0.015	0.0152	0.0404	0.0152	0.0203	0.0228	0.0107	0.0195	0.0152	0.0195	0.0215	0.017	0.0208	0.0152	0.0179	0.016	0.0148	0.0169	0.0154	0.0165	0.0149	0.0226	0.0164	0.0179	0.0212	0.0208	0.0199	0.0205	0.0178	0.0104	0.0156	0.023	0.0245	0.0189
PE 18:0/20:2	0.0244	0.0459	0.0545	0.0179	0.0279	0.0238	0.0411	0.0331	0.0263	0.0266	0.0205	0.0246	0.0268	0.0288	0.0342	0.0188	0.0265	0.0259	0.0267	0.0318	0.0266	0.0209	0.0167	0.0303	0.0176	0.0236	0.0233	0.0174	0.026	0.0258	0.0314	0.0252	0.0183	0.023	0.0207	0.0259	0.0275	0.0257
PE 18:0/20:3	0.2845	0.5282	0.4627	0.2956	0.3739	0.2738	0.371	0.3843	0.3717	0.3082	0.307	0.2574	0.391	0.4027	0.3053	0.3365	0.3888	0.3834	0.2826	0.4003	0.2449	0.2941	0.3054	0.3302	0.4453	0.3295	0.3159	0.2773	0.393	0.288	0.382	0.303	0.259	0.287	0.3422	0.2602	0.3215	0.3316
PE 18:0/20:4	3.8324	4.3473	4.6833	4.098	3.5665	4.4472	4.6622	3.1459	5.5787	4.1636	4.9094	3.6413	4.5432	3.6614	3.768	3.7826	4.8039	4.3294	4.3826	4.0458	4.0287	4.2472	3.1498	4.0265	4.4592	4.8409	3.4341	3.7833	4.1149	3.3783	5.1798	4.7229	3.7848	4.0347	3.9216	4.0789	4.2543	5.4052
PE 18:0/20:5	0.1029	0.1216		0.3194	0.1908		0.1603	0.2661	0.3237	0.1065	0.1683	0.1999	0.3209	0.2055	0.1446	0.2391	0.322	0.1381	0.2193	0.1921	0.2457	0.1529	0.2144	0.1225		0.1017	0.2206	0.24		0.2064		0.0984	0.2451			0.1605	0.0918	0.1833
PE 18:0/22:2																																					0.0089
PE 18:0/22:4	0.6	0.4587	0.4985	0.3675	0.3987	0.4045	0.5136	0.2338	0.4988	0.3937	0.5423	0.5193	0.3699	0.3595	0.415	0.4448	0.5638	0.4878	0.3918	0.3133	0.3338	0.4372	0.227	0.3764	0.3621	0.5458	0.2019	0.3318	0.331	0.2579	0.4178	0.5651	0.1694	0.2944	0.4792	0.4574	0.7407	0.5247
PE 18:0/22:5	0.2588	0.371		0.3415	0.5219	0.401		0.2951	0.3906	0.2379	0.374	0.3554	0.2543	0.5806	0.3129	0.3579		0.3197	0.3783	0.3309	0.446	0.3414	0.3489	0.4171	0.2571	0.278	0.3522	0.2733	0.3298	0.3449	0.511	0.44	0.2869	0.5868	0.3602	0.3319	0.3083	0.4048
PE 18:0/22:6	0.5916	0.8517	0.733	0.8391	0.678	0.8103	0.8964	0.9285	0.7621	0.7621	0.6005	0.7467	0.9141	0.8711	0.5189	0.7227	0.7611	0.7136	0.7899	0.6953	0.8358	0.532	0.8761	0.7962	0.7144	0.5727	1.3065	0.528	1.1868	0.9571	0.9461	0.6025	1.3903	0.5383	0.4946	0.7118	0.6795	0.7667
PE 18:1/14:1	0.0244	0.0237	0.019	0.0228	0.0304	0.0382	0.0124	0.024	0.0232	0.0273	0.0184	0.0271	0.0301	0.0203	0.0268	0.0188	0.0147	0.0224	0.0258	0.0248	0.0197	0.0245	0.0246	0.0218	0.0328		0.0228	0.0278	0.0215	0.029	0.0233	0.0172	0.026	0.0354	0.0172	0.0188	0.0091	0.0254
PE 18:1/16:1	0.3056	0.2514	0.2448	0.2163	0.2973	0.2263	0.2163	0.3132	0.2497	0.2597	0.2441	0.2382	0.3448	0.2404	0.2399	0.2894	0.2686	0.2509	0.2145	0.2527	0.3018	0.2373	0.2868	0.2457	0.3097	0.2318	0.2278	0.2821	0.2375	0.3067	0.3255	0.2242	0.1952	0.2407	0.222	0.2334	0.2206	0.2202
PE 18:1/18:1	2.0168	1.9976	1.5909	1.0299	1.2356	1.6567	2.3781	1.5904	1.5997	1.6591	1.7539	1.5261	1.5219	2.0507	1.5568	1.6938	1.7743	1.2941	1.61	1.5602	1.3547	1.6288	1.13	1.5816	1.7604	1.8935	1.5274	2.0712	1.7693	1.822	1.4895	1.7511	1.4803	1.341	1.4113	1.929	1.8861	1.5565
PE 18:1/18:2	1.1035	1.4186	2.549	1.276	1.3937	1.4239	2.8659	1.8235	1.6718	1.6488	1.7341	1.5847	1.6546	1.8444	1.5252	1.4825	1.0897	1.4828	1.6664	1.5631	1.4555	1.813	1.4736	2.1583	1.4303	1.53	1.547	1.7434	1.7781	2.0251	1.4415	1.5375	1.6295	1.3197	2.1213	1.8236	1.4613	1.2973
PE 18:1/18:3	0.0508	0.0709	0.1369	0.0466	0.068	0.076	0.0819	0.0804	0.0521	0.0481	0.0876	0.059	0.0682	0.0805	0.0858	0.0686	0.0643	0.0814	0.0756	0.0551	0.0759	0.0774	0.0383	0.1056	0.083	0.1076	0.0884	0.1177	0.0774	0.0717	0.0478	0.0772	0.0959	0.0776	0.0771	0.0942	0.0815	0.0914
PE 18:1/20:1	0.0524	0.0641	0.0651	0.03	0.0263	0.0355	0.0836	0.0336	0.0381	0.0321	0.0372	0.0515	0.0363	0.0492	0.0435	0.0497	0.0492	0.0265	0.0399	0.0415	0.0342	0.0417	0.0305	0.0339	0.0362	0.0476	0.0405	0.0404	0.0525	0.0475	0.0398	0.046	0.0366	0.0319	0.0387	0.0439	0.0606	0.0419
PE 18:1/20:2	0.042	0.0758	0.0997	0.0234	0.039	0.0385	0.1227	0.0514	0.0534	0.0342	0.0394	0.046	0.0381	0.0673	0.0522	0.0382	0.036	0.0433	0.0409	0.0551	0.0379	0.0509	0.0288	0.0452	0.0353	0.0412	0.0247	0.0345	0.0535	0.0463	0.0381	0.0546	0.0433	0.0284	0.0431	0.05	0.0739	0.0514
PE 18:1/20:3	0.3445	0.5389	0.4362	0.1941	0.2679	0.2961	0.3207	0.4122	0.3157	0.1805	0.2934	0.1984	0.2926	0.3501	0.3002	0.2921	0.319	0.2545	0.2806	0.3234	0.2428	0.2643	0.2483	0.2949	0.3494	0.2506	0.2107	0.2882	0.296	0.2339	0.2172	0.2891	0.2281	0.1841	0.3536	0.2519	0.3178	0.2268
PE 18:1/20:4	5.1212	4.0975	4.2456	3.0466	2.6046	4.2748	4.4119	3.5455	4.561	2.8126	4.5127	3.573	3.3025	3.41	3.9962	3.7603	3.832	3.3818	4.1227	3.5049	3.526	4.5694	2.931	3.6785	3.6902	3.9766	2.746	3.8065	3.2431	2.988	2.7011	4.2225	2.9313	2.9025	4.0515	3.6454	4.558	4.2638
PE 18:1/20:5	0.1445	0.1368		0.1752	0.1385		0.1603	0.3133	0.2369	0.0651	0.1353	0.1704	0.1958	0.1809	0.1282	0.2207	0.2017	0.0869	0.2264	0.1168	0.1886	0.1427	0.1992	0.1271		0.0954	0.1593	0.2149		0.1924		0.0765	0.1617			0.1426	0.0643	0.1386
PE 18:1/22:1							0.011										0.0063
PE 18:1/22:2	0.0089																																		0.0057
PE 18:1/22:4	0.862	0.5482	0.5207	0.3019	0.332	0.3691	0.5506	0.2949	0.456	0.3801	0.4824	0.5799	0.3081	0.3233	0.4836	0.4388	0.4467	0.3912	0.4538	0.3093	0.3059	0.5686	0.2755	0.3817	0.3035	0.486	0.1869	0.3351	0.3166	0.3179	0.2663	0.5807	0.1689	0.2703	0.5663	0.4994	0.8517	0.3899
PE 18:1/22:5	0.3079	0.3473		0.2014	0.363	0.2877		0.2924	0.2806	0.1869	0.3139	0.2778	0.1992	0.3946	0.2937	0.2874		0.1928	0.3228	0.2863	0.3794	0.3016	0.2735	0.3533	0.1696	0.2121	0.2363	0.2288	0.2064	0.2911	0.2519	0.3423	0.2301	0.4047	0.3121	0.2598	0.3178	0.271
PE 18:1/22:6	1.2727	1.5682	1.1492	0.7525	0.6441	1.0336	1.3604	1.5563	0.8574	1.115	0.6902	1.0255	1.106	1.182	0.951	1.1146	0.8177	0.9394	1.2703	0.9972	1.1791	0.8983	1.3414	1.1077	0.9233	0.8835	1.6418	0.9461	1.231	1.4964	0.7973	0.8656	2.2747	0.6543	0.8095	1.0715	1.1634	0.9072
PE 18:2/14:1	0.0126	0.0176	0.0132	0.023	0.0394	0.0241		0.0176	0.0191	0.019	0.0189	0.02	0.0247	0.0196	0.0238	0.0163	0.0088	0.0213	0.0205	0.0318	0.0196	0.0181	0.0209	0.0165	0.0302	0.0109	0.0201	0.0213	0.0134	0.0177	0.0151	0.0111	0.0218	0.0207	0.0179	0.0147	0.0207	0.0164
PE 18:2/16:1	0.0471	0.0627	0.1354	0.0714	0.0963	0.0929	0.1	0.1233	0.1003	0.0763	0.076	0.0807	0.1147	0.0676	0.0735	0.0806	0.07	0.0703	0.0706	0.0911	0.1031	0.0911	0.0998	0.11	0.0673	0.0505	0.086	0.0995	0.0709	0.0995	0.0924	0.0558	0.0882	0.0779	0.075	0.0783	0.0701	0.0767
PE 18:2/18:2	0.0599	0.0861	0.3106	0.0935	0.1476	0.0848	0.2748	0.1599	0.1797	0.2003	0.176	0.1431	0.1399	0.1461	0.1128	0.1142	0.0646	0.1335	0.1109	0.1559	0.1235	0.1909	0.1801	0.2047	0.1118	0.1435	0.1365	0.1551	0.1698	0.208	0.1027	0.1114	0.1718	0.1102	0.2491	0.1253	0.1059	0.0998
PE 18:2/18:3		0.014	0.0451	0.0122	0.0142	0.0123	0.0273	0.0236	0.0198	0.0156	0.0281	0.0151	0.0222	0.0175	0.0169	0.0102	0.0085	0.0124	0.0154	0.0156	0.0169	0.0229	0.0096	0.026	0.0115	0.0202	0.0191	0.033	0.0229	0.0177	0.0108	0.0216	0.0336	0.0167	0.0235	0.0136	0.0236	0.0219
PE 18:2/20:1	0.0121	0.0143	0.0184	0.0073	0.0094	0.0135	0.0302	0.0123	0.0143	0.0139	0.0138	0.0094	0.0149	0.0147	0.0108	0.0131	0.0094	0.0089	0.0122	0.0162	0.011	0.0075	0.0074	0.0171	0.016	0.0158	0.0151	0.0159	0.0185	0.0211	0.0118	0.0127	0.0138	0.0097	0.0108	0.0139	0.0092	0.0118
PE 18:2/20:2		0.0155	0.0192				0.0246	0.0097	0.0206	0.0099	0.0085	0.0104	0.0117	0.0116	0.0097	0.0061		0.007		0.0132		0.0092		0.012		0.0123	0.013	0.0082	0.0132	0.0121	0.0131	0.0122		0.0076	0.0094	0.0104	0.0126
PE 18:2/20:3	0.0207	0.0409	0.0369	0.0176	0.0269	0.0175	0.0283	0.0378	0.0292	0.0337	0.0321	0.03	0.0371	0.0345	0.0381	0.0174	0.0159	0.026	0.0231	0.0364	0.0241	0.0279	0.0252	0.0453	0.0292	0.0262	0.0284	0.0444	0.0356	0.0343	0.0317	0.0308	0.0377	0.021	0.0381	0.0298	0.0402	0.0245
PE 18:2/20:4	0.4019	0.348	0.6499	0.3826	0.3689	0.4357	0.6531	0.3957	0.5957	0.5408	0.576	0.4349	0.4742	0.3745	0.4507	0.4165	0.3018	0.4255	0.4636	0.5322	0.3601	0.5528	0.4618	0.5054	0.4075	0.488	0.3465	0.4645	0.4462	0.423	0.381	0.4201	0.4296	0.3588	0.672	0.4383	0.3795	0.4313
PE 18:2/20:5	0.0116			0.0422			0.0308	0.042	0.0421	0.0195	0.0238	0.0202	0.0429	0.0168		0.0261	0.0303	0.0134	0.0235	0.033	0.0253	0.0317	0.0315	0.0198		0.0167	0.0299	0.0292		0.028		0.0113	0.0318			0.0124		0.0221
PE 18:2/22:4	0.0954	0.0556	0.0922	0.048	0.0644	0.0685	0.1083	0.0402	0.0684	0.0844	0.1127	0.0924	0.0509	0.0644	0.0697	0.0622	0.0409	0.0594	0.0758	0.0576	0.0445	0.0782	0.0309	0.0523	0.04	0.0663	0.0455	0.0511	0.0659	0.0499	0.0527	0.0971	0.0367	0.0425	0.0768	0.0515	0.0866	0.0611
PE 18:2/22:5	0.0347	0.0305		0.0369	0.0733	0.0512		0.0388	0.0509	0.0322	0.0669	0.0476	0.0305	0.0732	0.04	0.0468		0.041	0.0531	0.0595	0.0552	0.0473	0.0361	0.0626	0.025	0.0412	0.0465	0.0429	0.0306	0.0472	0.0382	0.0538	0.0409	0.0664	0.0401	0.0402	0.0342	0.0569
PE 18:2/22:6	0.0941	0.1032	0.1314	0.1062	0.0955	0.1287	0.2184	0.16	0.0834	0.128	0.0946	0.1376	0.1592	0.1279	0.1077	0.0965	0.0696	0.1075	0.1198	0.1126	0.1172	0.0966	0.1537	0.124	0.1006	0.0979	0.1616	0.1179	0.1512	0.1521	0.0992	0.0971	0.2147	0.0844	0.0756	0.0781	0.058	0.0937
SM 14:0	3.085	2.5861	2.5939	3.9448	3.1295	3.2432	1.9712	3.4657	3.06	2.6235	2.4044	3.1925	3.4658	3.0095	2.4613	3.3326	2.3265	2.9057	3.0402	3.0973	3.4004	3.1849	4.0668	3.4722	3.3606	2.3228	2.8377	2.9726	2.9718	3.2365	2.5923	2.6064	3.2169	3.5664	2.6508	2.6111	1.9059	2.926
SM 16:0	30.8827	31.678	30.7196	35.4391	36.7422	31.0718	31.1085	34.3262	32.3501	31.2542	27.067	30.9992	31.6655	33.4326	33.4473	29.0407	26.9847	30.5471	34.3507	34.77	31.9746	32.8535	33.1872	32.3907	34.517	30.053	34.3608	33.5604	34.4356	37.9028	34.7348	34.0307	29.1426	39.4051	33.3867	34.637	31.1036	34.6311
SM 18:0	7.3801	4.3078	4.597	6.745	5.4174	7.4968	4.2662	5.4782	4.8858	4.853	5.7238	4.6943	5.0465	5.7058	5.7221	5.6956	6.5942	6.2746	5.1933	5.0182	6.7987	5.3636	7.1199	5.2404	6.1341	6.2535	4.69	5.8857	4.7868	5.1488	5.1534	5.233	5.3561	6.1853	5.9986	5.194	5.1808	5.6802
SM 18:1	1.018	0.5085	0.521	0.8614	0.7818	1.3272	0.4565	0.7462	0.647	0.6099	0.9176	0.6442	0.7205	0.6785	0.7388	0.8646	0.8398	0.861	0.7263	0.601	0.8625	0.9357	0.9734	0.8388	1.0344	0.8496	0.6141	1.0078	0.5554	0.8409	0.6972	0.7496	0.8241	0.8605	0.75	0.637	0.6957	0.8933
SM 20:0	8.9398	12.7999	19.6226	14.0096	13.6213	11.7228	18.5785	13.9457	15.7711	14.8181	13.721	14.6409	13.8058	12.9165	12.817	14.4628	11.5213	13.2002	13.8487	16.2579	12.093	12.9757	11.7065	13.9236	11.1738	10.7328	13.8348	12.9896	14.6525	13.6093	11.2816	11.4824	15.5304	13.7049	13.6346	12.859	13.0748	13.8943
SM 20:1	0.6161	0.5081	0.8322	0.8045	0.5935	0.6539	0.6602	0.6188	0.6022	0.5227	0.7026	0.5467	0.7475	0.5379	0.5449	0.6087	0.6286	0.5917	0.6306	0.6032	0.6727	0.6356	0.5897	0.6523	0.6235	0.6363	0.5331	0.6154	0.5877	0.4987	0.5727	0.5394	0.6577	0.5314	0.6069	0.5586	0.6363	0.6921
SM 22:0	10.8646	10.8974	12.2708	11.4151	11.3326	12.5232	14.2272	11.6153	12.3652	11.8784	13.5498	11.8876	11.3738	12.3881	11.5346	12.1964	11.5291	11.629	11.0668	12.3495	11.1807	12.7155	11.9009	12.873	11.2439	11.7034	11.8574	12.0517	12.0377	11.2887	10.6775	12.6221	13.4224	11.6077	12.037	12.2911	11.3299	12.2683
SM 22:1	4.2353	3.998	6.1301	4.5912	3.941	4.5188	5.1455	4.8812	4.2116	4.758	4.8053	4.5183	4.7621	4.4051	4.41	4.9383	4.0441	4.2811	4.0824	4.7061	4.4218	4.3833	4.4482	4.4999	4.6718	4.435	3.861	3.8957	3.9554	3.5914	4.1554	4.4949	4.2969	3.6522	4.5683	4.1878	4.8235	5.0168
SM 24:0	16.5418	18.2422	12.4902	11.9317	12.7627	14.3488	11.2365	12.8517	14.4667	16.7157	16.6568	15.3785	14.3789	13.466	14.3495	15.0121	17.8617	15.6861	14.244	11.4828	14.7449	13.7621	13.8918	13.607	13.7915	17.19	14.0039	14.355	13.3279	12.5291	15.1643	14.1688	14.703	10.9005	12.6989	13.4254	16.074	11.5
SM 24:1	14.8537	12.9053	9.1797	9.1209	10.5099	11.7705	11.4284	10.8259	10.34	10.6863	13.0512	12.1449	12.4265	12.118	12.8362	12.4637	15.9565	12.6484	11.5393	10.2052	12.3239	11.9109	10.919	11.396	12.1613	14.3325	12.0219	11.4668	11.3621	10.3613	13.6504	12.9412	11.5576	8.5811	12.557	12.392	13.9079	11.4978
SM 26:0	0.8013	0.9106	0.5534	0.5921	0.6227	0.7339	0.4325	0.6373	0.7016	0.733	0.7713	0.7474	0.7976	0.7051	0.6125	0.7288	0.9076	0.7409	0.6581	0.4989	0.7967	0.679	0.634	0.5944	0.6659	0.7976	0.6892	0.6465	0.7078	0.5279	0.6789	0.5988	0.6959	0.5465	0.5676	0.6236	0.681	0.511
SM 26:1	0.7815	0.6583	0.4895	0.5447	0.5454	0.5889	0.4887	0.6079	0.5987	0.5472	0.6293	0.6055	0.8096	0.637	0.5257	0.6556	0.8059	0.6342	0.6196	0.41	0.7301	0.6002	0.5625	0.5118	0.6221	0.6936	0.6961	0.5526	0.6192	0.4648	0.6414	0.5327	0.5964	0.4583	0.5437	0.5833	0.5867	0.4891
